# Supplementary material for: (Z)-1-[(2E)-3,4-Diphenyl-2,3-di­hydro-1,3-thia­zol-2-yl­idene]-2-[1-(4-hy­droxy­phen­yl)ethyl­idene]hydrazinium bromide including an unknown solvate
Source: Acta Crystallogr Sect E Struct Rep Online. 2014 May 10;70(Pt 6):o647–8. doi: 10.1107/S1600536814010125 (PMC4051081; doi:10.1107/S1600536814010125)
Supplement: Supplementary file 1 [file e-70-0o647-sup1.cif]

##############################################################################
#                                                                            #
# This CIF contains the data in a paper accepted for publication in          #
# Acta Crystallographica Section E. It conforms to the requirements of       #
# Notes for Authors for Acta Crystallographica Section E, and has been       #
# peer reviewed under the auspices of the IUCr Commission on Journals.       #
#                                                                            #
# Full details of the Crystallographic Information File format               #
# are given in the paper "The Crystallographic Information File (CIF):       #
# a New Standard Archive File for Crystallography" by S. R. Hall, F. H.      #
# Allen and I. D. Brown [Acta Cryst. (1991), A47, 655-685].                  #
#                                                                            #
# The current version of the core CIF dictionary is obtainable from          #
# ftp://ftp.iucr.org/pub/cif_core.dic.                                       #
#                                                                            #
# Software is freely available for graphical display of the structure(s)     #
# in this CIF. For information consult the CIF software page                 #
# http://www.iucr.org/resources/cif/software.                                #
#                                                                            #
# This file may be used for bona fide research purposes within the           #
# scientific community so long as proper attribution is given to the journal # 
# article from which it was obtained.                                        #
#                                                                            #
##############################################################################
data_global
_audit_creation_method     'PLATON <TABLE ACC> option'
_journal_date_recd_electronic     2014-04-29
_journal_date_accepted     2014-05-05
_journal_name_full     'Acta Crystallographica, Section E'
_journal_year     2014
_journal_volume     70
_journal_issue      6
_journal_page_first     o647
_journal_page_last     o648
_journal_paper_category     QO
_journal_paper_doi     10.1107/S1600536814010125
_journal_coeditor_code     TK5311
_publ_contact_author_name
;
Mustafa R. Albayati
;
_publ_contact_author_address
;
Kirkuk University,
College of Science,
Department of Chemistry,
Kirkuk,
Iraq
;
_publ_contact_author_email     'shaabankamel@yahoo.com'
_publ_contact_author_fax     ?
_publ_contact_author_phone     ?
_publ_section_title
;\
(<i>Z</i>)-1-[(2<i>E</i>)-3,4-Diphenyl-2,3-dihydro-1,3-thiazol-2-ylidene]-2-[1-\
(4-hydroxyphenyl)ethylidene]hydrazinium bromide including an unknown solvate
;
loop_
    _publ_author_name
    _publ_author_address
    'Joel T. Mague'
;
Department of Chemistry,
Tulane University,
New Orleans,
LA 70118,
USA
;
    'Mohamed, Shaaban K.'
;
Chemistry and Environmental Division,
Manchester Metropolitan University,
Manchester M1 5GD,
England
Chemistry Department,
Faculty of Science,
Minia University,
61519 El-Minia,
Egypt
;
    'Akkurt, Mehmet'
;
Department of Physics,
Faculty of Sciences,
Erciyes University,
38039 Kayseri,
Turkey
;
    'Alaa A. Hassan'
;
Chemistry Department,
Faculty of Science,
Minia University,
61519 El-Minia,
Egypt
;
    'Mustafa R. Albayati'
;
Kirkuk University,
College of Science,
Department of Chemistry,
Kirkuk,
Iraq
;
data_I
_database_code_depnum_ccdc_archive     'CCDC 1000895'
_chemical_name_systematic
;\
(<i>Z</i>)-1-[(2<i>E</i>)-3,4-Diphenyl-2,3-dihydro-1,3-thiazol-2-ylidene]-\
2-[1-(4-hydroxyphenyl)ethylidene]hydrazinium bromide
;
_chemical_name_common     ?
_chemical_formula_moiety     'C23 H20 N3 O S +, Br -'
_chemical_formula_sum     'C23 H20 Br N3 O S'
_chemical_formula_structural     ?
_chemical_formula_iupac     'C23 H20 N3 O S +, Br -'
_chemical_formula_weight     466.39
_chemical_melting_point     ?
_symmetry_cell_setting     triclinic
_symmetry_space_group_name_H-M     'P -1'
_symmetry_space_group_name_Hall     '-P 1'
loop_
    _symmetry_equiv_pos_site_id
    _symmetry_equiv_pos_as_xyz
    1 x,y,z
    2 -x,-y,-z
_cell_length_a     7.5987(12)
_cell_length_b     12.3017(19)
_cell_length_c     13.786(2)
_cell_angle_alpha     68.0760(17)
_cell_angle_beta     88.1540(18)
_cell_angle_gamma     72.6540(18)
_cell_volume     1136.6(3)
_cell_formula_units_Z     2
_cell_measurement_reflns_used     4151
_cell_measurement_theta_min     2.8196
_cell_measurement_theta_max     26.6778
_cell_measurement_temperature     220(2)
_exptl_crystal_description     block
_exptl_crystal_colour     colourless
_exptl_crystal_size_max     0.170
_exptl_crystal_size_mid     0.170
_exptl_crystal_size_min     0.120
_exptl_crystal_size_rad     ?
_exptl_crystal_density_diffrn     1.363
_exptl_crystal_density_meas     ?
_exptl_crystal_density_method     'Not Measured'
_exptl_crystal_F_000     476
_exptl_absorpt_coefficient_mu     1.918
_exptl_absorpt_correction_type     multi-scan
_exptl_absorpt_process_details     '(<i>SADABS</i>; Bruker, 2013)'
_exptl_absorpt_correction_T_min     0.56
_exptl_absorpt_correction_T_max     0.80
_exptl_special_details
;
;
_diffrn_ambient_temperature     220(2)
_diffrn_radiation_type     MoK\a
_diffrn_radiation_wavelength     0.71073
_diffrn_radiation_monochromator     graphite
_diffrn_measurement_device_type     'Bruker SMART APEX CCD'
_diffrn_measurement_method     '\f and \w scans'
_diffrn_detector_area_resol_mean     8.3660
_diffrn_reflns_number     11044
_diffrn_reflns_av_R_equivalents     0.0416
_diffrn_reflns_av_sigmaI/netI     0.0687
_diffrn_reflns_theta_min     1.88
_diffrn_reflns_theta_max     27.52
_diffrn_reflns_theta_full     26.50
_diffrn_measured_fraction_theta_max     0.987
_diffrn_measured_fraction_theta_full     0.994
_diffrn_reflns_limit_h_min     -9
_diffrn_reflns_limit_h_max     9
_diffrn_reflns_limit_k_min     -15
_diffrn_reflns_limit_k_max     15
_diffrn_reflns_limit_l_min     -17
_diffrn_reflns_limit_l_max     17
_diffrn_reflns_reduction_process
;
;
_refine_special_details
;
Refinement of <i>F</i>^2^ against ALL reflections. The weighted <i>R</i>-factor
<i>wR</i> and goodness of fit <i>S</i> are based on <i>F</i>^2^, conventional
<i>R</i>-factors <i>R</i> are based on <i>F</i>, with <i>F</i> set to zero for
negative <i>F</i>^2^. The threshold expression of <i>F</i>^2^ >
\s(<i>F</i>^2^) is used only for calculating <i>R</i>-factors(gt) <i>etc</i>.
and is not relevant to the choice of reflections for refinement.
<i>R</i>-factors based on <i>F</i>^2^ are statistically about twice as large
as those based on <i>F</i>, and <i>R</i>- factors based on ALL data will be
even larger. H-atoms attached to carbon were placed in calculated positions
(C---H = 0.95 - 0.98 \%A) while those attached to nitrogen were placed in
locations derived from a difference map and their coordinates adjusted to give
N---H = 0.91 \%A. That attached to oxygen was placed in an idealized position
and the C---C---O---H torsion angle refined (AFIX 147)\\cdotAll were included
as riding contributions with isotropic displacement parameters 1.2 - 1.5 times
those of the attached atoms. A small region of electron density well removed
from the main molecule and appearing disordered over a center of symmetry was
removed with <i>PLATON SQUEEZE</i> following unsuccessful attempts to model it
as plausible lattice solvent (Spek, 2014).
;
_reflns_number_total     5146
_reflns_number_gt     3398
_reflns_threshold_expression     I>2\s(I)
_refine_ls_structure_factor_coef     Fsqd
_refine_ls_matrix_type     full
_refine_ls_R_factor_all     0.0949
_refine_ls_R_factor_gt     0.0576
_refine_ls_wR_factor_gt     0.1372
_refine_ls_wR_factor_ref     0.1565
_refine_ls_goodness_of_fit_ref     1.008
_refine_ls_restrained_S_all     1.002
_refine_ls_number_reflns     5146
_refine_ls_number_parameters     263
_refine_ls_number_restraints     73
_refine_ls_number_constraints     ?
_refine_ls_hydrogen_treatment     constr
_refine_ls_weighting_scheme     calc
_refine_ls_weighting_details
                      'w=1/[\s^2^(Fo^2^)+(0.0867P)^2^] where P=(Fo^2^+2Fc^2^)/3'
_atom_sites_solution_hydrogens     mixed
_atom_sites_solution_primary     ?
_atom_sites_solution_secondary     ?
_refine_ls_shift/su_max     0.000
_refine_ls_shift/su_mean     0.000
_refine_diff_density_max     1.090
_refine_diff_density_min     -0.477
_refine_ls_extinction_method     'none'
_refine_ls_abs_structure_details     ?
_refine_ls_abs_structure_Flack     .
loop_
    _atom_type_symbol
    _atom_type_description
    _atom_type_scat_dispersion_real
    _atom_type_scat_dispersion_imag
    _atom_type_scat_source
    C C 0.0033 0.0016 ' International Tables Vol C Tables 4.2.6.8 and 6.1.1.4'
    H H 0.0000 0.0000 ' International Tables Vol C Tables 4.2.6.8 and 6.1.1.4'
    Br Br -0.2901 2.4595
                        ' International Tables Vol C Tables 4.2.6.8 and 6.1.1.4'
    N N 0.0061 0.0033 ' International Tables Vol C Tables 4.2.6.8 and 6.1.1.4'
    O O 0.0106 0.0060 ' International Tables Vol C Tables 4.2.6.8 and 6.1.1.4'
    S S 0.1246 0.1234 ' International Tables Vol C Tables 4.2.6.8 and 6.1.1.4'
_computing_data_collection     '<i>APEX2</i> (Bruker, 2013)'
_computing_cell_refinement     '<i>SAINT</i> (Bruker, 2013)'
_computing_data_reduction     '<i>SAINT</i>  (Bruker, 2013)'
_computing_structure_solution     'SHELXS2013 (Sheldrick, 2008)'
_computing_structure_refinement     'SHELXL2013 (Sheldrick, 2008)'
_computing_molecular_graphics     'ORTEP-3 for Windows (Farrugia, 2012)'
_computing_publication_material
                                'WinGX (Farrugia, 2012) and PLATON (Spek, 2009)'
loop_
    _atom_site_type_symbol
    _atom_site_label
    _atom_site_fract_x
    _atom_site_fract_y
    _atom_site_fract_z
    _atom_site_U_iso_or_equiv
    _atom_site_thermal_displace_type
    _atom_site_calc_flag
    _atom_site_refinement_flags
    _atom_site_occupancy
    _atom_site_disorder_assembly
    _atom_site_disorder_group
    S S1 0.24831(13) 0.51039(10) 0.99502(8) 0.0418(3) Uani d U 1.000 . .
    O O1 -0.1920(4) 1.0140(3) 1.2638(2) 0.0599(11) Uani d U 1.000 . .
    N N1 0.1776(4) 0.5582(3) 0.8008(2) 0.0376(10) Uani d U 1.000 . .
    N N2 -0.0083(4) 0.7072(3) 0.8605(2) 0.0427(11) Uani d U 1.000 . .
    N N3 -0.0284(5) 0.7434(3) 0.9459(2) 0.0434(11) Uani d U 1.000 . .
    C C1 0.3784(5) 0.4108(4) 0.9384(3) 0.0433(12) Uani d U 1.000 . .
    C C2 0.3282(5) 0.4476(4) 0.8368(3) 0.0399(12) Uani d U 1.000 . .
    C C3 0.1253(5) 0.6024(4) 0.8761(3) 0.0393(12) Uani d U 1.000 . .
    C C4 0.4141(5) 0.3930(4) 0.7614(3) 0.0398(12) Uani d U 1.000 . .
    C C5 0.3820(6) 0.2897(4) 0.7589(3) 0.0480(16) Uani d U 1.000 . .
    C C6 0.4610(6) 0.2396(4) 0.6870(4) 0.0510(16) Uani d U 1.000 . .
    C C7 0.5711(7) 0.2920(5) 0.6183(4) 0.0604(17) Uani d U 1.000 . .
    C C8 0.6055(8) 0.3930(5) 0.6209(5) 0.085(3) Uani d U 1.000 . .
    C C9 0.5280(7) 0.4447(5) 0.6915(4) 0.070(2) Uani d U 1.000 . .
    C C10 0.0904(5) 0.6216(4) 0.6942(3) 0.0389(12) Uani d U 1.000 . .
    C C11 -0.0203(6) 0.5700(4) 0.6591(4) 0.0543(17) Uani d U 1.000 . .
    C C12 -0.1016(7) 0.6310(5) 0.5574(4) 0.0689(19) Uani d U 1.000 . .
    C C13 -0.0764(6) 0.7396(5) 0.4938(4) 0.0608(18) Uani d U 1.000 . .
    C C14 0.0333(6) 0.7896(5) 0.5299(4) 0.0576(17) Uani d U 1.000 . .
    C C15 0.1188(6) 0.7291(4) 0.6313(3) 0.0495(14) Uani d U 1.000 . .
    C C16 -0.1282(5) 0.8544(4) 0.9258(3) 0.0380(12) Uani d U 1.000 . .
    C C17 -0.2232(6) 0.9401(4) 0.8202(3) 0.0478(14) Uani d U 1.000 . .
    C C18 -0.1445(5) 0.8977(4) 1.0145(3) 0.0388(12) Uani d U 1.000 . .
    C C19 -0.0230(6) 0.8316(4) 1.1041(3) 0.0443(12) Uani d U 1.000 . .
    C C20 -0.0409(6) 0.8719(4) 1.1875(3) 0.0480(16) Uani d U 1.000 . .
    C C21 -0.1813(6) 0.9791(4) 1.1794(3) 0.0446(14) Uani d U 1.000 . .
    C C22 -0.2998(6) 1.0452(4) 1.0906(3) 0.0470(14) Uani d U 1.000 . .
    C C23 -0.2808(6) 1.0045(4) 1.0093(3) 0.0451(14) Uani d U 1.000 . .
    Br Br1 0.46263(6) 0.27288(4) 0.21975(3) 0.0504(2) Uani d . 1.000 . .
    H H1 0.47420 0.33840 0.97570 0.0520 Uiso c RU 1.000 . .
    H H1O -0.27870 1.07870 1.25100 0.0900 Uiso c RU 1.000 . .
    H H2 -0.09160 0.73360 0.80430 0.0510 Uiso d RU 1.000 . .
    H H5 0.30560 0.25280 0.80650 0.0570 Uiso c RU 1.000 . .
    H H6 0.43800 0.16900 0.68600 0.0620 Uiso c RU 1.000 . .
    H H7 0.62360 0.25870 0.56900 0.0730 Uiso c RU 1.000 . .
    H H8 0.68370 0.42830 0.57370 0.1020 Uiso c RU 1.000 . .
    H H9 0.55280 0.51490 0.69200 0.0830 Uiso c RU 1.000 . .
    H H11 -0.03950 0.49580 0.70320 0.0650 Uiso c RU 1.000 . .
    H H12 -0.17560 0.59700 0.53150 0.0830 Uiso c RU 1.000 . .
    H H13 -0.13440 0.78040 0.42500 0.0730 Uiso c RU 1.000 . .
    H H14 0.05050 0.86450 0.48600 0.0690 Uiso c RU 1.000 . .
    H H15 0.19550 0.76220 0.65630 0.0590 Uiso c RU 1.000 . .
    H H17A -0.26820 1.02330 0.81860 0.0720 Uiso c RU 1.000 . .
    H H17B -0.32660 0.91560 0.80600 0.0720 Uiso c RU 1.000 . .
    H H17C -0.13670 0.93690 0.76730 0.0720 Uiso c RU 1.000 . .
    H H19 0.07160 0.75970 1.10900 0.0530 Uiso c RU 1.000 . .
    H H20 0.04110 0.82700 1.24860 0.0580 Uiso c RU 1.000 . .
    H H22 -0.39340 1.11780 1.08500 0.0570 Uiso c RU 1.000 . .
    H H23 -0.36270 1.05060 0.94830 0.0540 Uiso c RU 1.000 . .
loop_
    _atom_site_aniso_label
    _atom_site_aniso_U_11
    _atom_site_aniso_U_22
    _atom_site_aniso_U_33
    _atom_site_aniso_U_12
    _atom_site_aniso_U_13
    _atom_site_aniso_U_23
    S1 0.0397(6) 0.0478(6) 0.0404(5) -0.0129(5) 0.0012(4) -0.0197(5)
    O1 0.068(2) 0.069(2) 0.0568(19) -0.0195(17) 0.0135(15) -0.0413(17)
    N1 0.0332(17) 0.0438(19) 0.0401(17) -0.0070(14) 0.0016(13) -0.0244(15)
    N2 0.0413(19) 0.050(2) 0.0405(18) -0.0047(15) -0.0006(14) -0.0282(16)
    N3 0.050(2) 0.050(2) 0.0363(17) -0.0139(17) 0.0061(14) -0.0244(16)
    C1 0.038(2) 0.045(2) 0.047(2) -0.0093(18) 0.0020(17) -0.0202(19)
    C2 0.036(2) 0.040(2) 0.046(2) -0.0114(17) 0.0024(16) -0.0192(18)
    C3 0.036(2) 0.044(2) 0.044(2) -0.0112(17) 0.0021(16) -0.0243(18)
    C4 0.035(2) 0.036(2) 0.049(2) -0.0077(17) 0.0045(16) -0.0193(18)
    C5 0.047(2) 0.052(3) 0.057(3) -0.026(2) 0.0103(19) -0.026(2)
    C6 0.049(3) 0.045(2) 0.067(3) -0.009(2) -0.001(2) -0.034(2)
    C7 0.059(3) 0.058(3) 0.068(3) -0.008(2) 0.018(2) -0.037(3)
    C8 0.092(4) 0.073(4) 0.114(5) -0.043(3) 0.065(4) -0.054(4)
    C9 0.076(4) 0.059(3) 0.104(4) -0.038(3) 0.050(3) -0.054(3)
    C10 0.033(2) 0.046(2) 0.042(2) -0.0056(17) 0.0046(16) -0.0266(18)
    C11 0.052(3) 0.060(3) 0.055(3) -0.020(2) 0.000(2) -0.024(2)
    C12 0.060(3) 0.090(4) 0.070(3) -0.024(3) -0.013(2) -0.043(3)
    C13 0.045(3) 0.085(4) 0.044(2) -0.006(2) -0.0011(19) -0.026(2)
    C14 0.049(3) 0.062(3) 0.050(3) -0.011(2) 0.003(2) -0.013(2)
    C15 0.044(2) 0.060(3) 0.047(2) -0.020(2) 0.0041(18) -0.020(2)
    C16 0.031(2) 0.043(2) 0.045(2) -0.0111(17) 0.0097(16) -0.0230(18)
    C17 0.051(3) 0.049(2) 0.048(2) -0.016(2) 0.0018(18) -0.023(2)
    C18 0.038(2) 0.046(2) 0.043(2) -0.0223(18) 0.0144(16) -0.0223(18)
    C19 0.047(2) 0.048(2) 0.048(2) -0.0208(19) 0.0112(18) -0.025(2)
    C20 0.050(3) 0.055(3) 0.044(2) -0.022(2) 0.0069(18) -0.020(2)
    C21 0.049(2) 0.053(3) 0.050(2) -0.026(2) 0.0232(19) -0.033(2)
    C22 0.043(2) 0.055(3) 0.052(2) -0.015(2) 0.0135(18) -0.031(2)
    C23 0.041(2) 0.052(3) 0.051(2) -0.0170(19) 0.0138(18) -0.028(2)
    Br1 0.0562(3) 0.0514(3) 0.0488(3) -0.0152(2) -0.0025(2) -0.0252(2)
_geom_special_details
;
Bond distances, angles <i>etc</i>. have been calculated using the rounded
fractional coordinates. All su's are estimated from the variances of the
(full) variance-covariance matrix. The cell e.s.d.'s are taken into account in
the estimation of distances, angles and torsion angles
;
loop_
    _geom_bond_atom_site_label_1
    _geom_bond_atom_site_label_2
    _geom_bond_site_symmetry_1
    _geom_bond_site_symmetry_2
    _geom_bond_distance
    _geom_bond_publ_flag
    S1 C1 . . 1.741(5) no
    S1 C3 . . 1.710(4) no
    O1 C21 . . 1.375(5) no
    O1 H1O . . 0.8300 no
    N1 C3 . . 1.341(5) no
    N1 C10 . . 1.451(5) no
    N1 C2 . . 1.418(6) no
    N2 C3 . . 1.329(6) no
    N2 N3 . . 1.395(4) no
    N3 C16 . . 1.277(6) no
    N2 H2 . . 0.9100 no
    C1 C2 . . 1.331(5) no
    C2 C4 . . 1.474(6) no
    C4 C9 . . 1.378(7) no
    C4 C5 . . 1.376(7) no
    C5 C6 . . 1.386(7) no
    C6 C7 . . 1.352(7) no
    C7 C8 . . 1.357(9) no
    C8 C9 . . 1.379(9) no
    C10 C11 . . 1.385(7) no
    C10 C15 . . 1.360(6) no
    C11 C12 . . 1.380(7) no
    C12 C13 . . 1.363(8) no
    C13 C14 . . 1.372(8) no
    C14 C15 . . 1.387(6) no
    C16 C17 . . 1.490(6) no
    C16 C18 . . 1.494(6) no
    C18 C23 . . 1.388(7) no
    C18 C19 . . 1.384(6) no
    C19 C20 . . 1.401(6) no
    C20 C21 . . 1.396(7) no
    C21 C22 . . 1.365(6) no
    C22 C23 . . 1.376(6) no
    C1 H1 . . 0.9400 no
    C5 H5 . . 0.9400 no
    C6 H6 . . 0.9400 no
    C7 H7 . . 0.9400 no
    C8 H8 . . 0.9400 no
    C9 H9 . . 0.9400 no
    C11 H11 . . 0.9400 no
    C12 H12 . . 0.9400 no
    C13 H13 . . 0.9400 no
    C14 H14 . . 0.9400 no
    C15 H15 . . 0.9400 no
    C17 H17A . . 0.9700 no
    C17 H17B . . 0.9700 no
    C17 H17C . . 0.9700 no
    C19 H19 . . 0.9400 no
    C20 H20 . . 0.9400 no
    C22 H22 . . 0.9400 no
    C23 H23 . . 0.9400 no
loop_
    _geom_angle_atom_site_label_1
    _geom_angle_atom_site_label_2
    _geom_angle_atom_site_label_3
    _geom_angle_site_symmetry_1
    _geom_angle_site_symmetry_2
    _geom_angle_site_symmetry_3
    _geom_angle
    _geom_angle_publ_flag
    C1 S1 C3 . . . 89.3(2) no
    C21 O1 H1O . . . 109.00 no
    C2 N1 C10 . . . 125.3(3) no
    C3 N1 C10 . . . 122.2(4) no
    C2 N1 C3 . . . 112.5(3) no
    N3 N2 C3 . . . 114.7(3) no
    N2 N3 C16 . . . 115.3(3) no
    C3 N2 H2 . . . 115.00 no
    N3 N2 H2 . . . 128.00 no
    S1 C1 C2 . . . 113.1(4) no
    N1 C2 C1 . . . 111.8(4) no
    N1 C2 C4 . . . 119.4(3) no
    C1 C2 C4 . . . 128.7(4) no
    S1 C3 N1 . . . 113.3(3) no
    N1 C3 N2 . . . 123.7(3) no
    S1 C3 N2 . . . 123.0(3) no
    C5 C4 C9 . . . 118.5(4) no
    C2 C4 C5 . . . 120.9(4) no
    C2 C4 C9 . . . 120.6(5) no
    C4 C5 C6 . . . 120.7(4) no
    C5 C6 C7 . . . 120.1(5) no
    C6 C7 C8 . . . 119.7(5) no
    C7 C8 C9 . . . 121.2(6) no
    C4 C9 C8 . . . 119.8(6) no
    C11 C10 C15 . . . 121.6(4) no
    N1 C10 C11 . . . 118.6(4) no
    N1 C10 C15 . . . 119.8(4) no
    C10 C11 C12 . . . 117.9(5) no
    C11 C12 C13 . . . 121.2(5) no
    C12 C13 C14 . . . 120.1(5) no
    C13 C14 C15 . . . 119.8(5) no
    C10 C15 C14 . . . 119.4(4) no
    C17 C16 C18 . . . 120.0(4) no
    N3 C16 C18 . . . 116.5(3) no
    N3 C16 C17 . . . 123.5(4) no
    C16 C18 C19 . . . 120.4(4) no
    C16 C18 C23 . . . 121.1(4) no
    C19 C18 C23 . . . 118.5(4) no
    C18 C19 C20 . . . 120.0(4) no
    C19 C20 C21 . . . 119.6(4) no
    O1 C21 C22 . . . 122.6(4) no
    O1 C21 C20 . . . 116.9(4) no
    C20 C21 C22 . . . 120.5(4) no
    C21 C22 C23 . . . 119.3(5) no
    C18 C23 C22 . . . 122.1(4) no
    S1 C1 H1 . . . 124.00 no
    C2 C1 H1 . . . 123.00 no
    C4 C5 H5 . . . 120.00 no
    C6 C5 H5 . . . 120.00 no
    C5 C6 H6 . . . 120.00 no
    C7 C6 H6 . . . 120.00 no
    C6 C7 H7 . . . 120.00 no
    C8 C7 H7 . . . 120.00 no
    C7 C8 H8 . . . 119.00 no
    C9 C8 H8 . . . 119.00 no
    C4 C9 H9 . . . 120.00 no
    C8 C9 H9 . . . 120.00 no
    C10 C11 H11 . . . 121.00 no
    C12 C11 H11 . . . 121.00 no
    C11 C12 H12 . . . 119.00 no
    C13 C12 H12 . . . 119.00 no
    C12 C13 H13 . . . 120.00 no
    C14 C13 H13 . . . 120.00 no
    C13 C14 H14 . . . 120.00 no
    C15 C14 H14 . . . 120.00 no
    C10 C15 H15 . . . 120.00 no
    C14 C15 H15 . . . 120.00 no
    C16 C17 H17A . . . 109.00 no
    C16 C17 H17B . . . 109.00 no
    C16 C17 H17C . . . 109.00 no
    H17A C17 H17B . . . 110.00 no
    H17A C17 H17C . . . 110.00 no
    H17B C17 H17C . . . 109.00 no
    C18 C19 H19 . . . 120.00 no
    C20 C19 H19 . . . 120.00 no
    C19 C20 H20 . . . 120.00 no
    C21 C20 H20 . . . 120.00 no
    C21 C22 H22 . . . 120.00 no
    C23 C22 H22 . . . 120.00 no
    C18 C23 H23 . . . 119.00 no
    C22 C23 H23 . . . 119.00 no
loop_
    _geom_torsion_atom_site_label_1
    _geom_torsion_atom_site_label_2
    _geom_torsion_atom_site_label_3
    _geom_torsion_atom_site_label_4
    _geom_torsion_site_symmetry_1
    _geom_torsion_site_symmetry_2
    _geom_torsion_site_symmetry_3
    _geom_torsion_site_symmetry_4
    _geom_torsion
    _geom_torsion_publ_flag
    C3 S1 C1 C2 . . . . 0.0(4) no
    C1 S1 C3 N1 . . . . 1.4(3) no
    C1 S1 C3 N2 . . . . -178.5(4) no
    C3 N1 C2 C1 . . . . 2.3(5) no
    C3 N1 C2 C4 . . . . -174.3(4) no
    C10 N1 C2 C1 . . . . -179.8(4) no
    C10 N1 C2 C4 . . . . 3.6(6) no
    C2 N1 C3 S1 . . . . -2.4(4) no
    C2 N1 C3 N2 . . . . 177.5(4) no
    C10 N1 C3 S1 . . . . 179.6(3) no
    C10 N1 C3 N2 . . . . -0.5(6) no
    C2 N1 C10 C11 . . . . 72.5(5) no
    C2 N1 C10 C15 . . . . -107.4(5) no
    C3 N1 C10 C11 . . . . -109.8(5) no
    C3 N1 C10 C15 . . . . 70.3(5) no
    C3 N2 N3 C16 . . . . 166.3(4) no
    N3 N2 C3 S1 . . . . 6.3(5) no
    N3 N2 C3 N1 . . . . -173.6(4) no
    N2 N3 C16 C17 . . . . 1.9(6) no
    N2 N3 C16 C18 . . . . -177.1(3) no
    S1 C1 C2 N1 . . . . -1.3(5) no
    S1 C1 C2 C4 . . . . 175.0(4) no
    N1 C2 C4 C5 . . . . -105.2(5) no
    N1 C2 C4 C9 . . . . 74.5(6) no
    C1 C2 C4 C5 . . . . 78.8(6) no
    C1 C2 C4 C9 . . . . -101.5(6) no
    C2 C4 C5 C6 . . . . 179.1(4) no
    C9 C4 C5 C6 . . . . -0.6(7) no
    C2 C4 C9 C8 . . . . -179.3(5) no
    C5 C4 C9 C8 . . . . 0.4(7) no
    C4 C5 C6 C7 . . . . 0.1(7) no
    C5 C6 C7 C8 . . . . 0.7(8) no
    C6 C7 C8 C9 . . . . -1.0(9) no
    C7 C8 C9 C4 . . . . 0.4(9) no
    N1 C10 C11 C12 . . . . -179.7(4) no
    C15 C10 C11 C12 . . . . 0.2(7) no
    N1 C10 C15 C14 . . . . -179.4(4) no
    C11 C10 C15 C14 . . . . 0.8(7) no
    C10 C11 C12 C13 . . . . -1.0(8) no
    C11 C12 C13 C14 . . . . 0.9(9) no
    C12 C13 C14 C15 . . . . 0.1(8) no
    C13 C14 C15 C10 . . . . -0.9(8) no
    N3 C16 C18 C19 . . . . 15.2(6) no
    N3 C16 C18 C23 . . . . -164.8(4) no
    C17 C16 C18 C19 . . . . -163.8(4) no
    C17 C16 C18 C23 . . . . 16.2(6) no
    C16 C18 C19 C20 . . . . -179.1(4) no
    C23 C18 C19 C20 . . . . 0.9(7) no
    C16 C18 C23 C22 . . . . 179.2(4) no
    C19 C18 C23 C22 . . . . -0.9(7) no
    C18 C19 C20 C21 . . . . -0.2(7) no
    C19 C20 C21 O1 . . . . 180.0(4) no
    C19 C20 C21 C22 . . . . -0.6(7) no
    O1 C21 C22 C23 . . . . -179.9(4) no
    C20 C21 C22 C23 . . . . 0.6(7) no
    C21 C22 C23 C18 . . . . 0.1(7) no
loop_
    _geom_hbond_atom_site_label_D
    _geom_hbond_atom_site_label_H
    _geom_hbond_atom_site_label_A
    _geom_hbond_site_symmetry_A
    _geom_hbond_distance_DH
    _geom_hbond_distance_HA
    _geom_hbond_distance_DA
    _geom_hbond_angle_DHA
    _geom_hbond_publ_flag
    O1 H1O Br1 1_466 0.83 2.50 3.328(4) 178 yes
    N2 H2 Br1 2_566 0.91 2.88 3.570(3) 134 yes
    C5 H5 Cg4 2_567 0.94 2.76 3.610(5) 152 yes
_iucr_refine_instructions_details
;
TITL  HA-217 in P-1
CELL  0.71073   7.5987  12.3017  13.7863   68.076   88.154   72.654
ZERR    2.00   0.00120   0.00190   0.00210   0.0017   0.0018   0.0018
LATT 1
SFAC C  H  N  O  S  Br
UNIT 46  40  6  2  2  2
L.S. 8 0   14
ACTA 53
BOND $H
FMAP 2
PLAN 5
SIZE 0.120 0.170 0.170
DELU
ABIN
CONF
TEMP -53
WGHT    0.086700
FVAR       0.45933
S1    5    0.248305    0.510391    0.995020    11.00000    0.03974    0.04784 =
         0.04043   -0.01967    0.00120   -0.01293
O1    4   -0.191995    1.014004    1.263771    11.00000    0.06813    0.06890 =
         0.05680   -0.04130    0.01349   -0.01950
AFIX  83
H1O   2   -0.278675    1.078731    1.251001    11.00000   -1.50000
AFIX   0
N1    3    0.177568    0.558173    0.800797    11.00000    0.03317    0.04381 =
         0.04011   -0.02444    0.00156   -0.00704
N2    3   -0.008331    0.707219    0.860535    11.00000    0.04135    0.04953 =
         0.04046   -0.02819   -0.00060   -0.00473
AFIX   3
H2    2   -0.091592    0.733643    0.804261    11.00000   -1.20000
AFIX   0
N3    3   -0.028404    0.743399    0.945893    11.00000    0.05032    0.05012 =
         0.03630   -0.02438    0.00609   -0.01388
C1    1    0.378392    0.410759    0.938367    11.00000    0.03800    0.04521 =
         0.04725   -0.02021    0.00202   -0.00932
AFIX  43
H1    2    0.474215    0.338361    0.975728    11.00000   -1.20000
AFIX   0
C2    1    0.328221    0.447637    0.836788    11.00000    0.03633    0.03953 =
         0.04642   -0.01921    0.00236   -0.01144
C3    1    0.125308    0.602433    0.876111    11.00000    0.03602    0.04369 =
         0.04441   -0.02433    0.00206   -0.01123
C4    1    0.414092    0.393027    0.761412    11.00000    0.03515    0.03610 =
         0.04939   -0.01932    0.00450   -0.00771
C5    1    0.381989    0.289740    0.758901    11.00000    0.04675    0.05176 =
         0.05686   -0.02624    0.01031   -0.02573
AFIX  43
H5    2    0.305621    0.252785    0.806466    11.00000   -1.20000
AFIX   0
C6    1    0.461021    0.239600    0.687007    11.00000    0.04927    0.04549 =
         0.06744   -0.03352   -0.00132   -0.00902
AFIX  43
H6    2    0.438024    0.169045    0.686005    11.00000   -1.20000
AFIX   0
C7    1    0.571128    0.292020    0.618326    11.00000    0.05942    0.05816 =
         0.06758   -0.03666    0.01834   -0.00759
AFIX  43
H7    2    0.623616    0.258651    0.568990    11.00000   -1.20000
AFIX   0
C8    1    0.605533    0.392964    0.620915    11.00000    0.09237    0.07286 =
         0.11389   -0.05409    0.06501   -0.04303
AFIX  43
H8    2    0.683691    0.428343    0.573691    11.00000   -1.20000
AFIX   0
C9    1    0.528032    0.444673    0.691508    11.00000    0.07553    0.05856 =
         0.10437   -0.05352    0.04989   -0.03791
AFIX  43
H9    2    0.552827    0.514927    0.691957    11.00000   -1.20000
AFIX   0
C10   1    0.090429    0.621639    0.694187    11.00000    0.03343    0.04585 =
         0.04239   -0.02661    0.00461   -0.00565
C11   1   -0.020319    0.569982    0.659147    11.00000    0.05194    0.06029 =
         0.05520   -0.02449    0.00044   -0.02001
AFIX  43
H11   2   -0.039503    0.495764    0.703247    11.00000   -1.20000
AFIX   0
C12   1   -0.101576    0.630991    0.557411    11.00000    0.06005    0.08971 =
         0.07021   -0.04283   -0.01339   -0.02364
AFIX  43
H12   2   -0.175643    0.596998    0.531532    11.00000   -1.20000
AFIX   0
C13   1   -0.076413    0.739627    0.493764    11.00000    0.04531    0.08523 =
         0.04374   -0.02641   -0.00108   -0.00648
AFIX  43
H13   2   -0.134351    0.780363    0.425030    11.00000   -1.20000
AFIX   0
C14   1    0.033274    0.789561    0.529855    11.00000    0.04916    0.06153 =
         0.04995   -0.01257    0.00296   -0.01067
AFIX  43
H14   2    0.050504    0.864521    0.485995    11.00000   -1.20000
AFIX   0
C15   1    0.118756    0.729128    0.631295    11.00000    0.04391    0.05963 =
         0.04696   -0.01991    0.00409   -0.01966
AFIX  43
H15   2    0.195524    0.762185    0.656302    11.00000   -1.20000
AFIX   0
C16   1   -0.128217    0.854435    0.925846    11.00000    0.03056    0.04329 =
         0.04542   -0.02302    0.00968   -0.01114
C17   1   -0.223211    0.940056    0.820240    11.00000    0.05128    0.04866 =
         0.04825   -0.02317    0.00184   -0.01637
AFIX 137
H17A  2   -0.268181    1.023322    0.818591    11.00000   -1.50000
H17B  2   -0.326648    0.915646    0.806030    11.00000   -1.50000
H17C  2   -0.136657    0.936950    0.767336    11.00000   -1.50000
AFIX   0
C18   1   -0.144516    0.897670    1.014462    11.00000    0.03803    0.04605 =
         0.04257   -0.02231    0.01444   -0.02233
C19   1   -0.023029    0.831648    1.104129    11.00000    0.04697    0.04767 =
         0.04794   -0.02520    0.01116   -0.02075
AFIX  43
H19   2    0.071562    0.759704    1.109037    11.00000   -1.20000
AFIX   0
C20   1   -0.040900    0.871917    1.187508    11.00000    0.05015    0.05515 =
         0.04406   -0.01951    0.00690   -0.02165
AFIX  43
H20   2    0.041132    0.827046    1.248574    11.00000   -1.20000
AFIX   0
C21   1   -0.181290    0.979108    1.179378    11.00000    0.04910    0.05290 =
         0.05028   -0.03304    0.02320   -0.02601
C22   1   -0.299777    1.045220    1.090598    11.00000    0.04344    0.05525 =
         0.05159   -0.03066    0.01346   -0.01475
AFIX  43
H22   2   -0.393434    1.117838    1.085025    11.00000   -1.20000
AFIX   0
C23   1   -0.280806    1.004542    1.009318    11.00000    0.04096    0.05230 =
         0.05074   -0.02839    0.01382   -0.01705
AFIX  43
H23   2   -0.362745    1.050567    0.948309    11.00000   -1.20000
AFIX   0
BR1   6    0.462627    0.272877    0.219755    11.00000    0.05619    0.05145 =
         0.04876   -0.02518   -0.00254   -0.01520
HKLF 4
REM   HA-217 in P-1
REM R1 =  0.0576 for    3398 Fo > 4sig(Fo)  and  0.0949 for all    5146 data
REM    263 parameters refined using     73 restraints
END
WGHT      0.0867      0.0000
REM Highest difference peak  1.090,  deepest hole -0.477,  1-sigma level  0.099
Q1    1   0.4870  0.2208  0.2992  11.00000  0.05    1.09
Q2    1   0.4389  0.3211  0.1374  11.00000  0.05    1.01
Q3    1   0.4257  0.2125  0.2642  11.00000  0.05    0.95
Q4    1  -0.0783  0.9391  1.3087  11.00000  0.05    0.66
Q5    1   0.5258  0.3438  0.1917  11.00000  0.05    0.62
;
