# Supplementary material for: (Z)-1-[(2E)-3,4-Diphenyl-2,3-di­hydro-1,3-thia­zol-2-yl­idene]-2-[1-(4-hy­droxy­phen­yl)ethyl­idene]hydrazinium bromide including an unknown solvate
Source: Acta Crystallogr Sect E Struct Rep Online. 2014 May 10;70(Pt 6):o647–8. doi: 10.1107/S1600536814010125 (PMC4051081; doi:10.1107/S1600536814010125)
Supplement: Supplementary file 2 [file e-70-0o647-Isup2.hkl]

#
# h,k,l, Fc-squared, Fo-squared, sigma(Fo-squared), status flag
#
data_I
_shelx_title '  HA-217 in P-1'
_shelx_refln_list_code          4
_shelx_F_calc_maximum      202.65
_exptl_crystal_F_000       476.00
_reflns_d_resolution_high  0.7690

loop_
 _space_group_symop_operation_xyz
 'x, y, z'
 '-x, -y, -z'

_cell_length_a     7.5987
_cell_length_b    12.3017
_cell_length_c    13.7863
_cell_angle_alpha  68.076
_cell_angle_beta   88.154
_cell_angle_gamma  72.654

_shelx_F_squared_multiplier     1.000

loop_
 _refln_index_h
 _refln_index_k
 _refln_index_l
 _refln_F_squared_calc
 _refln_F_squared_meas
 _refln_F_squared_sigma
 _refln_observed_status
   1   0   0        210.29        218.87         7.54 o
   2   0   0       5413.22       6503.35       307.58 o
   3   0   0        937.85       1049.86        31.99 o
   4   0   0        632.37        569.91        21.11 o
   5   0   0          1.80         -0.34        11.61 o
   6   0   0          3.23         15.50        13.98 o
   7   0   0         58.60         66.65        15.58 o
   8   0   0         17.77         -0.80        13.91 o
   9   0   0         15.68          6.50        43.13 o
  -9   1   0         20.67          8.54        17.91 o
  -8   1   0        120.98        173.70        77.49 o
  -7   1   0        297.18        307.04        32.94 o
  -6   1   0          5.76          4.70        11.56 o
  -5   1   0        688.20        661.73        26.13 o
  -4   1   0        455.57        361.27        16.09 o
  -3   1   0       1457.36       1525.47        54.98 o
  -2   1   0       1592.65       1970.32        44.95 o
  -1   1   0       2234.95       2997.60        66.76 o
   0   1   0        900.07       1034.87        28.82 o
   1   1   0         28.68         -3.51         3.51 o
   2   1   0         11.62          9.95         3.69 o
   3   1   0       2432.11       2544.72        99.27 o
   4   1   0        360.87        375.59        16.59 o
   5   1   0        748.38        721.31        32.21 o
   6   1   0        571.62        513.80        23.29 o
   7   1   0        191.05        257.76        27.70 o
   8   1   0          1.93          5.51        14.58 o
   9   1   0        118.04        122.00        20.27 o
  -8   2   0         17.63          9.49        16.25 o
  -7   2   0         34.92         45.65        15.18 o
  -6   2   0         44.03         16.84        13.23 o
  -5   2   0          2.50         13.68        10.55 o
  -4   2   0         40.46         41.16         9.37 o
  -3   2   0         30.28         40.04         4.92 o
  -2   2   0       5325.54       6479.41       143.52 o
  -1   2   0        833.47       1130.94        40.74 o
   0   2   0        133.12        172.76         5.92 o
   1   2   0         24.19         17.79         3.08 o
   2   2   0      41065.50      45944.71      1003.74 o
   3   2   0        247.33        247.42         8.60 o
   4   2   0         23.29         18.74         6.48 o
   5   2   0        453.64        397.66        41.23 o
   6   2   0         26.98         22.08        19.91 o
   7   2   0          4.11        -11.34        11.34 o
   8   2   0          1.08         19.90        14.24 o
   9   2   0         51.90         53.21        17.54 o
  -8   3   0          7.54         11.28        16.90 o
  -7   3   0         85.42         99.53        18.73 o
  -6   3   0        290.66        299.72        22.28 o
  -5   3   0        596.99        585.02        26.47 o
  -4   3   0         94.74        113.11        12.28 o
  -3   3   0       1152.24       1158.43        29.12 o
  -2   3   0       1217.90       1276.97        34.58 o
  -1   3   0       2725.61       2695.61        61.00 o
   0   3   0       1637.27       1722.52        40.22 o
   1   3   0        754.26        874.85        26.48 o
   2   3   0        194.30        194.48         7.02 o
   3   3   0         22.76         32.20         4.14 o
   4   3   0       1684.38       1776.19        42.18 o
   5   3   0        880.46        886.64        30.48 o
   6   3   0        363.82        379.33        31.99 o
   7   3   0        252.09        230.28        18.92 o
   8   3   0        370.62        408.51        25.64 o
   9   3   0         19.94         11.45        14.91 o
  -8   4   0         15.68          2.30        18.01 o
  -7   4   0          9.66          6.69        15.58 o
  -6   4   0         10.50         25.16        14.03 o
  -5   4   0         61.25         67.89        13.66 o
  -4   4   0        401.82        451.77        35.78 o
  -3   4   0        176.66        177.64         9.38 o
  -2   4   0        358.86        415.54        13.06 o
  -1   4   0        937.17        895.73        24.49 o
   0   4   0       6622.30       7125.73       195.18 o
   1   4   0       3613.47       3770.96       104.73 o
   2   4   0        101.02         92.44         5.20 o
   3   4   0        959.95        853.37        21.67 o
   4   4   0       6457.25       6771.59       151.35 o
   5   4   0        345.45        331.41        16.33 o
   6   4   0         31.49         20.76        10.24 o
   7   4   0         48.15         33.80        12.95 o
   8   4   0          9.67          7.27        14.06 o
   9   4   0          7.20         19.65        14.78 o
  -7   5   0         34.00         39.22        18.72 o
  -6   5   0          3.06          4.76        14.31 o
  -5   5   0        213.95        253.38        20.37 o
  -4   5   0        694.52        678.93        60.88 o
  -3   5   0        718.50        685.96        20.43 o
  -2   5   0        927.95        957.58        25.21 o
  -1   5   0        313.21        284.60        16.21 o
   0   5   0        272.13        242.79        25.81 o
   1   5   0        887.14        767.06        39.10 o
   2   5   0         69.47         70.33         6.08 o
   3   5   0         60.89         50.78         5.30 o
   4   5   0        221.65        212.62         9.44 o
   5   5   0         88.62        100.36         8.31 o
   6   5   0        108.88        148.47        16.11 o
   7   5   0        171.86        182.27        18.49 o
   8   5   0         20.08         16.73        21.80 o
   9   5   0         34.95         48.41        16.17 o
  -7   6   0         41.90         32.70        27.96 o
  -6   6   0          5.23         34.43        17.30 o
  -5   6   0          9.87         -3.79        13.55 o
  -4   6   0          3.97          1.25        11.38 o
  -3   6   0         80.61         93.54        10.99 o
  -2   6   0        725.59        768.97        20.29 o
  -1   6   0        162.20        143.77         7.32 o
   0   6   0       1074.62       1199.26        38.03 o
   1   6   0       1210.47       1057.35        54.74 o
   2   6   0       3231.61       3182.29        90.82 o
   3   6   0       1820.51       1618.72        38.94 o
   4   6   0        275.31        249.69        10.19 o
   5   6   0        255.32        257.64        11.64 o
   6   6   0        391.38        389.98        24.17 o
   7   6   0        186.45        197.22        18.69 o
   8   6   0          2.10          8.64        13.32 o
   9   6   0         11.83         -2.73        14.22 o
  -6   7   0        126.96        112.80        31.28 o
  -5   7   0        103.55         39.34        24.17 o
  -4   7   0         77.07         46.45        23.22 o
  -3   7   0        241.31        240.89        16.26 o
  -2   7   0       1497.54       1420.90        54.94 o
  -1   7   0       1031.01        942.17        26.98 o
   0   7   0       2214.75       2151.93        64.51 o
   1   7   0         81.44         88.04        10.52 o
   2   7   0        902.06        825.93        53.08 o
   3   7   0         44.20         53.32         7.09 o
   4   7   0        196.62        181.87         9.91 o
   5   7   0        539.59        520.74        19.86 o
   6   7   0         43.22         49.88        12.53 o
   7   7   0        217.84        241.91        19.70 o
   8   7   0         37.74         45.73        27.25 o
   9   7   0         33.80         50.08        16.28 o
  -6   8   0         32.27        -11.85        27.49 o
  -5   8   0         24.00         17.11        17.91 o
  -4   8   0         20.04          1.93        15.11 o
  -3   8   0          1.67          0.10         9.25 o
  -2   8   0         22.03         21.42         9.71 o
  -1   8   0         11.30         -7.15         8.64 o
   0   8   0        757.03        683.81        27.12 o
   1   8   0        135.00        129.62        30.10 o
   2   8   0        284.02        242.11        36.00 o
   3   8   0        781.62        632.23        25.36 o
   4   8   0        371.62        326.37        43.60 o
   5   8   0       1022.26        873.32        32.38 o
   6   8   0        189.63        155.93        25.59 o
   7   8   0         45.26         37.92        19.91 o
   8   8   0         42.68         26.07        22.28 o
   9   8   0         40.19         56.88        27.49 o
  -5   9   0          8.45         28.77        21.57 o
  -4   9   0         51.90         43.81        18.42 o
  -3   9   0        184.48        191.33        15.53 o
  -2   9   0         80.01         74.38        11.62 o
  -1   9   0        109.39        131.85        14.84 o
   0   9   0        928.62        827.85        32.15 o
   1   9   0        491.01        427.96        28.20 o
   2   9   0        465.56        483.57        28.67 o
   3   9   0         13.61         -0.28         9.90 o
   4   9   0         47.54         67.99        12.71 o
   5   9   0          0.59          3.07        10.34 o
   6   9   0        332.17        344.05        32.70 o
   7   9   0        104.14         96.69        26.07 o
   8   9   0         29.46         16.59        22.75 o
   9   9   0         22.66          8.53        25.59 o
  -4  10   0         32.94         65.08        31.04 o
  -3  10   0         19.73         12.25         9.82 o
  -2  10   0          6.23         -2.10        11.38 o
  -1  10   0          0.18        -10.93        10.93 o
   0  10   0         13.36          3.76        11.13 o
   1  10   0          1.11         -2.82        16.35 o
   2  10   0        352.86        343.19        21.93 o
   3  10   0        238.32        212.08        21.80 o
   4  10   0        306.02        264.44        20.26 o
   5  10   0        396.27        374.98        22.52 o
   6  10   0        321.79        322.25        33.65 o
   7  10   0        224.99        236.93        32.23 o
   8  10   0          2.29        -11.85        19.91 o
  -4  11   0          1.22         21.63        22.99 o
  -3  11   0         25.36         61.14        25.59 o
  -2  11   0         86.84         53.75        13.59 o
  -1  11   0        180.93        145.22        18.01 o
   0  11   0        108.53        118.30        16.63 o
   1  11   0         16.10          4.47        12.30 o
   2  11   0        287.49        319.20        22.99 o
   3  11   0        164.49        168.35        18.75 o
   4  11   0         63.73         76.95        21.09 o
   5  11   0          4.21         -6.04        12.36 o
   6  11   0         67.12         86.74        15.71 o
   7  11   0          4.73         22.75        20.85 o
   8  11   0         36.44         59.24        25.12 o
  -3  12   0          2.02        -22.75        22.75 o
  -2  12   0         29.08         22.18        20.14 o
  -1  12   0         19.63          2.15        12.27 o
   0  12   0          2.42          0.41        13.97 o
   1  12   0          3.49         -1.05        13.99 o
   2  12   0          5.11          8.07        13.98 o
   3  12   0         12.15        -11.99        11.99 o
   4  12   0         63.24         67.60        19.20 o
   5  12   0         45.41         68.07        16.27 o
   6  12   0         20.86         52.55        14.84 o
   7  12   0         18.17         28.44        23.22 o
  -1  13   0          4.60          5.46        14.69 o
   0  13   0         48.64         37.82        14.93 o
   1  13   0         78.60         56.73        16.40 o
   2  13   0         37.37         17.12        14.43 o
   3  13   0          2.73         10.22        14.90 o
   4  13   0         43.93         48.98        17.45 o
   5  13   0         22.90         25.03        16.27 o
   6  13   0          1.14          7.69        18.96 o
   7  13   0         20.59        -22.75        22.75 o
   0  14   0         13.70         17.01        16.29 o
   1  14   0          6.90          1.70        15.55 o
   2  14   0          5.00          0.41        17.54 o
   3  14   0         20.19         10.76        17.62 o
   4  14   0          0.34         -9.60        17.08 o
   5  14   0         21.63         17.50        19.20 o
  -5 -14   1         22.84         20.56        18.56 o
  -4 -14   1         25.59          9.75        31.76 o
  -3 -14   1         84.50         98.92        21.96 o
  -2 -14   1         70.61         51.57        18.93 o
  -1 -14   1         20.89         41.95        18.37 o
  -6 -13   1         13.36         46.14        17.45 o
  -5 -13   1         22.17         13.08        15.22 o
  -4 -13   1          1.21          3.14        16.57 o
  -3 -13   1         15.98          5.60        21.80 o
  -2 -13   1          6.06         23.28        16.87 o
  -1 -13   1         12.57         19.98        16.21 o
   0 -13   1         41.19         20.61        15.96 o
   1 -13   1          4.30          3.65        13.71 o
  -7 -12   1          0.93         14.22        24.65 o
  -6 -12   1          3.04         12.65        15.13 o
  -5 -12   1         12.86         30.66        15.78 o
  -4 -12   1        199.06        218.34        37.66 o
  -3 -12   1         17.17         31.20        15.78 o
  -2 -12   1         98.00         79.35        17.15 o
  -1 -12   1        141.75         87.51        17.01 o
   0 -12   1        199.57        178.90        20.04 o
   1 -12   1         22.19         13.47        19.43 o
   2 -12   1         20.90          6.75        16.35 o
  -8 -11   1         76.56        132.23        31.28 o
  -7 -11   1         36.68         32.70        23.22 o
  -6 -11   1         14.83         29.98        14.84 o
  -5 -11   1        117.10        129.58        19.13 o
  -4 -11   1          4.62          7.90        14.22 o
  -3 -11   1         14.17         25.89        13.56 o
  -2 -11   1          1.50          2.77        38.39 o
  -1 -11   1          3.95          8.26        11.75 o
   0 -11   1         18.09         17.07        12.64 o
   1 -11   1         11.34          0.45        12.27 o
   2 -11   1        113.61         99.10        16.22 o
   3 -11   1          1.92         11.38        22.28 o
  -8 -10   1         65.06         70.15        26.54 o
  -7 -10   1         86.81         82.47        25.59 o
  -6 -10   1         51.43         84.55        15.92 o
  -5 -10   1         26.46         32.64        14.01 o
  -4 -10   1          1.84          7.69        12.97 o
  -3 -10   1        125.94        144.05        17.51 o
  -2 -10   1        541.06        528.87        70.38 o
  -1 -10   1         42.23         30.95        11.61 o
   0 -10   1        148.07        117.18        28.44 o
   1 -10   1        221.06        194.80        57.56 o
   2 -10   1        164.39        146.89        16.40 o
   3 -10   1         28.24          9.05        16.19 o
   4 -10   1          8.43         27.49        19.44 o
  -9  -9   1         18.18         39.34        26.07 o
  -8  -9   1         16.17         33.18        24.65 o
  -7  -9   1        315.55        333.15        35.07 o
  -6  -9   1         52.83         54.51        21.80 o
  -5  -9   1        180.36        193.04        18.11 o
  -4  -9   1          2.95         -4.68        10.76 o
  -3  -9   1        257.16        205.01        41.92 o
  -2  -9   1          5.30         -8.96         8.96 o
  -1  -9   1         96.53         88.24        29.86 o
   0  -9   1         32.14         23.02        16.83 o
   1  -9   1         16.18          2.05         8.96 o
   2  -9   1          1.20         -8.23         8.23 o
   3  -9   1          4.95         14.73        10.48 o
   4  -9   1        285.62        323.42        56.88 o
   5  -9   1          0.93        -12.09        18.33 o
  -9  -8   1          8.71         -0.95        23.70 o
  -8  -8   1         29.51         14.69        21.80 o
  -7  -8   1        149.10        144.56        27.02 o
  -6  -8   1         19.67          6.64        16.11 o
  -5  -8   1        613.11        583.55        25.41 o
  -4  -8   1       1034.88        983.64        58.30 o
  -3  -8   1        505.36        437.56        22.75 o
  -2  -8   1         74.73         88.88        18.96 o
  -1  -8   1        400.08        354.41        41.71 o
   0  -8   1        820.90        768.73        56.64 o
   1  -8   1         15.10          0.71        11.14 o
   2  -8   1        132.85        136.09        16.74 o
   3  -8   1         99.44        109.88        12.56 o
   4  -8   1        110.14         97.96        18.62 o
   5  -8   1          2.01         17.97        18.01 o
   6  -8   1          4.63          8.21        20.41 o
  -9  -7   1          8.27         -5.32        15.48 o
  -8  -7   1         48.35         67.17        16.47 o
  -7  -7   1         77.38        116.03        30.10 o
  -6  -7   1        221.08        205.24        16.40 o
  -5  -7   1       1203.60       1176.97        34.45 o
  -4  -7   1        601.53        573.09        49.29 o
  -3  -7   1        858.54        695.10        26.12 o
  -2  -7   1        424.40        333.73        17.39 o
  -1  -7   1        275.84        195.32        13.50 o
   0  -7   1         88.66         76.75        10.86 o
   1  -7   1         60.62         56.34         8.62 o
   2  -7   1        189.10        168.15        12.58 o
   3  -7   1          0.94         -5.35         7.71 o
   4  -7   1          1.36         11.38        21.80 o
   5  -7   1         45.61         58.30        25.59 o
   6  -7   1        137.58        153.56        34.60 o
  -9  -6   1         20.58          7.19        15.04 o
  -8  -6   1         99.45        120.06        18.42 o
  -7  -6   1        190.26        173.53        17.65 o
  -6  -6   1        632.15        566.60        24.97 o
  -5  -6   1        747.23        724.83        21.83 o
  -4  -6   1        329.18        291.56        16.23 o
  -3  -6   1       1033.39       1071.07        27.38 o
  -2  -6   1       1109.28        926.32        31.16 o
  -1  -6   1        839.64        731.81        25.46 o
   0  -6   1         85.26        107.93        14.46 o
   1  -6   1        675.96        527.18        14.07 o
   2  -6   1       1288.28       1236.43        28.07 o
   3  -6   1        132.27        100.19        15.93 o
   4  -6   1         49.86         63.73        12.96 o
   5  -6   1         83.71        105.69        27.96 o
   6  -6   1         16.96         26.07        27.02 o
   7  -6   1          0.24          7.11        27.96 o
  -9  -5   1          0.98         26.36        16.33 o
  -8  -5   1          3.27          7.39        13.20 o
  -7  -5   1        147.87        140.28        25.12 o
  -6  -5   1        435.48        458.38        22.47 o
  -5  -5   1        162.90        144.60        10.29 o
  -4  -5   1       1476.38       1410.92        34.98 o
  -3  -5   1       1230.96       1087.09        27.36 o
  -2  -5   1        792.56        712.27        18.52 o
  -1  -5   1        805.80        695.11        23.45 o
   0  -5   1        144.72        111.45         9.38 o
   1  -5   1          4.10          7.67         4.00 o
   2  -5   1         55.71         44.77         6.38 o
   3  -5   1         73.22         57.23         7.39 o
   4  -5   1        332.99        343.62        19.56 o
   5  -5   1         85.30         89.98        16.41 o
   6  -5   1          2.05         -3.37        13.76 o
   7  -5   1         66.67         62.32        43.13 o
  -9  -4   1         48.52         56.87        17.59 o
  -8  -4   1         12.75         29.33        14.36 o
  -7  -4   1         72.99        112.62        23.22 o
  -6  -4   1        305.91        316.62        18.83 o
  -5  -4   1        208.30        193.50        13.10 o
  -4  -4   1       3484.58       3571.94        81.78 o
  -3  -4   1       1723.43       1812.92        42.92 o
  -2  -4   1        803.38        718.87        18.41 o
  -1  -4   1       2341.66       2226.17        99.51 o
   0  -4   1       3090.48       2912.46        82.27 o
   1  -4   1        672.53        669.36        17.44 o
   2  -4   1        637.98        598.53        21.46 o
   3  -4   1        598.18        554.60        32.98 o
   4  -4   1        960.78        940.34        34.11 o
   5  -4   1        365.47        361.76        23.22 o
   6  -4   1          5.02        -17.84        22.51 o
   7  -4   1         32.48         32.40        38.15 o
   8  -4   1          7.00        -11.61        19.67 o
  -9  -3   1          0.34        -12.94        15.04 o
  -8  -3   1         31.58         22.04        13.74 o
  -7  -3   1        134.99        116.23        15.66 o
  -6  -3   1          4.70         -9.68         9.68 o
  -5  -3   1       1170.45       1137.31        42.66 o
  -4  -3   1        202.73        175.96         8.21 o
  -3  -3   1        783.94        712.53        18.76 o
  -2  -3   1       2802.68       2638.56        59.90 o
  -1  -3   1       1423.67       1346.97        39.21 o
   0  -3   1       3666.88       3788.36        85.74 o
   1  -3   1       2203.03       2191.95        50.13 o
   2  -3   1        502.12        545.00        20.89 o
   3  -3   1        125.39        117.01         7.42 o
   4  -3   1         95.27         80.44        11.22 o
   5  -3   1        202.44        208.16        19.43 o
   6  -3   1        140.06        181.45        19.74 o
   7  -3   1         97.60        114.57        19.74 o
   8  -3   1          9.79         25.62        16.90 o
  -9  -2   1         67.01         67.30        18.10 o
  -8  -2   1         54.59         56.04        15.11 o
  -7  -2   1        377.57        408.24        23.29 o
  -6  -2   1          8.53         -9.70         9.70 o
  -5  -2   1        252.88        232.95        19.88 o
  -4  -2   1        307.29        273.74        13.00 o
  -3  -2   1         82.69         81.43         5.29 o
  -2  -2   1      20585.79      23432.04       513.03 o
  -1  -2   1       8119.99       8715.56       191.39 o
   0  -2   1        573.12        484.37        15.58 o
   1  -2   1         22.99         19.52         3.11 o
   2  -2   1       2100.12       2335.45        53.52 o
   3  -2   1        603.12        590.46        34.06 o
   4  -2   1       1038.96        908.02        31.32 o
   5  -2   1        134.21        171.60        15.71 o
   6  -2   1        849.69        825.53        33.85 o
   7  -2   1        134.44        136.88        19.09 o
   8  -2   1          0.56        -14.89        14.89 o
  -9  -1   1          5.74         23.00        17.24 o
  -8  -1   1         96.80         87.95        27.02 o
  -7  -1   1         45.93         30.81        12.68 o
  -6  -1   1        163.30        181.87        15.92 o
  -5  -1   1       1739.02       1713.25        65.86 o
  -4  -1   1        488.93        454.06        39.10 o
  -3  -1   1       4399.09       5303.77       143.91 o
  -2  -1   1       2594.57       3012.79        76.71 o
  -1  -1   1        352.90        333.49        14.16 o
   0  -1   1       3371.86       3261.78        72.70 o
   1  -1   1       1998.85       2150.22        41.64 o
   2  -1   1       1174.65       1358.90        40.26 o
   3  -1   1        215.77        205.10        11.04 o
   4  -1   1          0.76          8.73         8.77 o
   5  -1   1         33.87         14.03         9.03 o
   6  -1   1        167.81        176.65        17.08 o
   7  -1   1        313.33        364.45        24.10 o
   8  -1   1          1.83         14.93        16.08 o
   9  -1   1         89.41         53.87        20.07 o
  -9   0   1         49.25         38.42        18.54 o
  -8   0   1          1.64          3.39        13.97 o
  -7   0   1        273.62        304.02        21.61 o
  -6   0   1        271.65        273.46        32.23 o
  -5   0   1       1185.60       1169.49        38.54 o
  -4   0   1         10.93         13.03         6.37 o
  -3   0   1        789.28        757.39        24.46 o
  -2   0   1       8388.51      10210.15       263.99 o
  -1   0   1        454.27        519.95        10.78 o
   1   0   1       3647.43       4224.00        92.93 o
   2   0   1        198.26        210.91        11.14 o
   3   0   1        160.84        163.61        17.06 o
   4   0   1       1902.44       1826.60        54.45 o
   5   0   1        915.77        765.53        29.39 o
   6   0   1        480.26        467.69        22.96 o
   7   0   1         16.95         23.82        14.40 o
   8   0   1        285.99        318.66        24.93 o
   9   0   1         55.04         38.75        17.75 o
  -9   1   1         10.15         13.74        18.69 o
  -8   1   1         10.64         -1.42        23.70 o
  -7   1   1          0.17          3.29        12.87 o
  -6   1   1          8.38         12.32        15.64 o
  -5   1   1          9.87         -1.77         8.30 o
  -4   1   1        884.70       1026.74        33.51 o
  -3   1   1       3510.52       3945.93        88.82 o
  -2   1   1       1030.58       1151.13        43.00 o
  -1   1   1       2865.55       4280.05        94.58 o
   0   1   1       3101.64       3714.99       142.66 o
   1   1   1         36.92         30.00         2.64 o
   2   1   1        270.37        276.25        20.14 o
   3   1   1        439.85        506.54        17.93 o
   4   1   1       1079.65        997.16        65.17 o
   5   1   1        213.34        199.13        13.27 o
   6   1   1          0.99         28.06        10.55 o
   7   1   1         28.68         40.84        15.17 o
   8   1   1         52.79         42.59        18.96 o
   9   1   1         80.98        116.36        21.23 o
  -8   2   1         63.85         68.67        19.07 o
  -7   2   1        219.10        263.81        22.28 o
  -6   2   1         15.45         20.09        18.01 o
  -5   2   1        671.74        803.29        30.33 o
  -4   2   1       1567.79       1481.45        36.37 o
  -3   2   1        503.76        659.38        17.86 o
  -2   2   1        656.75        878.86        21.78 o
  -1   2   1       1731.16       2342.94        52.89 o
   0   2   1       4371.46       5598.97       123.20 o
   1   2   1       7183.34       8216.31       180.55 o
   2   2   1       8818.51      10350.58       324.58 o
   3   2   1         20.87         30.51         6.00 o
   4   2   1        395.91        373.48        15.92 o
   5   2   1         13.92         25.45         8.16 o
   6   2   1        568.91        529.76        27.49 o
   7   2   1        360.64        328.17        36.02 o
   8   2   1         41.28         39.38        16.83 o
   9   2   1          7.67         -1.07        16.23 o
  -8   3   1         86.48         86.26        20.10 o
  -7   3   1         46.44         43.60        16.76 o
  -6   3   1        123.34        133.45        17.26 o
  -5   3   1          1.95          4.68        10.24 o
  -4   3   1        144.79        154.21         8.67 o
  -3   3   1         61.92         63.94         6.23 o
  -2   3   1       1353.41       1739.94        40.94 o
  -1   3   1       4398.61       5450.19       121.02 o
   0   3   1         71.18         95.56         8.34 o
   1   3   1       3641.65       4214.96        93.47 o
   2   3   1      11349.47      13040.51       286.34 o
   3   3   1        439.27        401.38        11.78 o
   4   3   1       1076.67       1155.79        36.18 o
   5   3   1        225.51        187.04        16.83 o
   6   3   1        359.01        318.39        18.42 o
   7   3   1          5.26          3.43        11.38 o
   8   3   1         22.40         41.90        15.22 o
   9   3   1          3.09          0.63        15.56 o
  -8   4   1          5.34         18.43        33.41 o
  -7   4   1         14.57         18.14        16.19 o
  -6   4   1        317.63        372.73        24.97 o
  -5   4   1        812.44        976.26        51.66 o
  -4   4   1        164.83        143.70         9.75 o
  -3   4   1       1420.43       1538.33        37.81 o
  -2   4   1       2280.04       2196.79        54.34 o
  -1   4   1        676.33        802.33        17.80 o
   0   4   1        910.75        957.10        23.75 o
   1   4   1        862.54        985.94        23.55 o
   2   4   1       1868.74       2007.13        46.30 o
   3   4   1        347.21        355.36        11.14 o
   4   4   1       1649.34       1749.71        41.81 o
   5   4   1        696.94        717.93        26.27 o
   6   4   1         67.02        100.39        12.87 o
   7   4   1        108.18        115.14        18.01 o
   8   4   1        122.89        127.53        18.60 o
   9   4   1        145.56        157.65        36.02 o
  -7   5   1         18.79         -6.76        28.20 o
  -6   5   1         55.97         87.92        17.05 o
  -5   5   1        246.36        259.89        21.23 o
  -4   5   1        235.20        256.34        17.40 o
  -3   5   1         34.92         64.70         9.33 o
  -2   5   1        586.11        622.09        17.91 o
  -1   5   1        700.34        812.12        18.60 o
   0   5   1       5222.41       5530.23       134.34 o
   1   5   1        601.03        538.34        18.93 o
   2   5   1        308.42        299.75         9.76 o
   3   5   1        769.17        790.75        23.86 o
   4   5   1       4098.05       4241.23       106.41 o
   5   5   1         64.72         75.53         7.42 o
   6   5   1        181.30        176.96        15.11 o
   7   5   1         29.69         24.67        24.65 o
   8   5   1         32.15         16.67        13.91 o
   9   5   1          6.98         26.78        16.76 o
  -7   6   1         10.69         41.95        19.20 o
  -6   6   1         30.08         40.64        16.33 o
  -5   6   1         52.26         84.34        16.26 o
  -4   6   1        717.10        775.01        59.48 o
  -3   6   1        649.64        619.63        21.18 o
  -2   6   1        188.99        171.31        10.81 o
  -1   6   1        484.48        429.82        12.23 o
   0   6   1        929.08        932.03        39.81 o
   1   6   1         19.83         13.35         8.53 o
   2   6   1         87.47         86.13         5.45 o
   3   6   1          0.34          0.47         6.48 o
   4   6   1        259.03        231.81        13.71 o
   5   6   1        187.09        168.94         9.44 o
   6   6   1        467.30        514.57        23.48 o
   7   6   1        586.09        636.15        28.34 o
   8   6   1          5.66         18.56        14.10 o
   9   6   1         41.22         81.41        18.43 o
  -6   7   1         10.07         35.07        25.59 o
  -5   7   1         13.45         -4.74        22.28 o
  -4   7   1         91.37         92.42        25.59 o
  -3   7   1        160.99        136.11        12.06 o
  -2   7   1        312.26        362.59        15.51 o
  -1   7   1        225.41        224.76        14.20 o
   0   7   1        347.03        352.30        23.70 o
   1   7   1        330.50        369.24        29.86 o
   2   7   1       2333.10       2218.08        66.02 o
   3   7   1       1135.99       1063.13        27.53 o
   4   7   1        110.00        111.22        14.48 o
   5   7   1       1414.83       1362.14        36.00 o
   6   7   1       1321.51       1301.32        76.54 o
   7   7   1        146.45        151.60        17.34 o
   8   7   1         74.73         68.16        23.70 o
   9   7   1          0.37         11.88        15.79 o
  -6   8   1         57.38         66.35        30.33 o
  -5   8   1        114.13        117.54        29.86 o
  -4   8   1         57.05         59.32        23.93 o
  -3   8   1        215.68        241.01        15.37 o
  -2   8   1        979.74        859.19        35.19 o
  -1   8   1        413.11        396.34        28.44 o
   0   8   1        281.08        268.04        16.75 o
   1   8   1        113.02        112.64        12.87 o
   2   8   1        125.10        136.41        13.69 o
   3   8   1        163.69        157.10        22.28 o
   4   8   1         73.85         74.95        11.81 o
   5   8   1        109.74        106.19         9.60 o
   6   8   1         35.42         45.84        11.61 o
   7   8   1          0.97         -1.85        13.74 o
   8   8   1        112.33        154.55        27.96 o
   9   8   1        178.59        186.43        33.89 o
  -5   9   1         61.77         55.27        49.53 o
  -4   9   1         11.77         14.99        17.77 o
  -3   9   1          5.31          7.86        25.42 o
  -2   9   1         32.46         23.92        10.05 o
  -1   9   1         18.49          6.52         9.90 o
   0   9   1        361.69        318.33        18.42 o
   1   9   1        691.58        621.84        54.27 o
   2   9   1        298.67        305.32        19.22 o
   3   9   1         16.94         18.58        11.00 o
   4   9   1        921.45        859.50        32.66 o
   5   9   1        267.80        262.86        16.80 o
   6   9   1          3.23         -0.95        16.11 o
   7   9   1        118.91        120.86        26.07 o
   8   9   1        173.86        143.61        29.39 o
   9   9   1          0.42         -0.47        22.28 o
  -5  10   1         30.96         49.26        21.59 o
  -4  10   1         78.91        121.97        29.15 o
  -3  10   1        252.09        256.82        17.41 o
  -2  10   1         51.62         46.89        13.39 o
  -1  10   1        120.36        109.57        15.58 o
   0  10   1        565.78        484.22        24.40 o
   1  10   1        268.31        225.44        18.69 o
   2  10   1        114.65        138.67        17.20 o
   3  10   1        139.99        168.90        18.21 o
   4  10   1         60.03         82.04        15.64 o
   5  10   1        125.02        105.96        14.58 o
   6  10   1         46.55         35.55        18.48 o
   7  10   1          1.49          3.79        19.43 o
   8  10   1          7.83         34.60        24.17 o
   9  10   1         11.01         58.77        26.54 o
  -4  11   1         35.27          3.29        18.73 o
  -3  11   1         96.16         44.49        17.48 o
  -2  11   1         17.92         13.95        17.77 o
  -1  11   1         36.09         26.96        13.97 o
   0  11   1          0.56         -3.01        12.39 o
   1  11   1          3.27          5.51        13.08 o
   2  11   1        268.86        235.83        21.71 o
   3  11   1        379.09        360.36        31.28 o
   4  11   1        172.71        179.14        20.85 o
   5  11   1         14.36          9.24        11.92 o
   6  11   1        252.47        263.93        21.75 o
   7  11   1         91.34        111.85        27.02 o
   8  11   1          2.32         45.03        23.70 o
  -3  12   1         16.30         18.48        24.17 o
  -2  12   1         82.34         69.50        15.61 o
  -1  12   1        224.30        170.42        20.62 o
   0  12   1         25.01         45.79        19.43 o
   1  12   1         52.83         53.96        16.05 o
   2  12   1        261.04        263.05        24.02 o
   3  12   1         99.73        119.77        18.78 o
   4  12   1         24.29         18.98        15.82 o
   5  12   1          0.95         -2.68        12.34 o
   6  12   1         12.18         17.96        13.32 o
   7  12   1          0.02          0.47        19.91 o
   8  12   1         22.91         42.18        27.49 o
  -2  13   1         22.20         38.93        18.48 o
  -1  13   1          3.93          3.14        14.23 o
   0  13   1          2.16         21.92        15.26 o
   1  13   1         70.85         47.82        16.61 o
   2  13   1          4.23         -0.35        15.33 o
   3  13   1          4.93        -10.66        18.25 o
   4  13   1         53.86         68.56        17.62 o
   5  13   1        200.77        202.88        33.86 o
   6  13   1         40.32         33.00        21.33 o
   7  13   1         40.11         63.98        27.49 o
   0  14   1         64.49         78.64        17.54 o
   1  14   1        216.06        182.17        26.78 o
   2  14   1          5.56          4.42        17.54 o
   3  14   1         34.95         44.88        21.80 o
   4  14   1         74.70         62.80        18.29 o
   5  14   1         64.02         93.61        19.38 o
   6  14   1          9.59         15.04        21.80 o
   2  15   1          0.36         -0.63        17.00 o
   3  15   1         11.71          3.39        17.19 o
   4  15   1          3.73        -16.68        16.68 o
  -3 -14   2          2.73         -0.17        24.88 o
  -6 -13   2          3.56         39.24        24.88 o
  -5 -13   2         26.99         35.19        19.01 o
  -4 -13   2          4.53         12.27        38.86 o
  -3 -13   2         61.45         52.54        21.09 o
  -2 -13   2         78.01         60.78        18.95 o
  -1 -13   2          8.68         23.22        19.91 o
   0 -13   2          0.63         -1.55        15.82 o
  -7 -12   2         16.04          0.47        26.07 o
  -6 -12   2         76.39        109.84        32.70 o
  -5 -12   2          2.59        -14.73        14.73 o
  -4 -12   2         12.32         19.84        16.72 o
  -3 -12   2         42.43         47.78        17.54 o
  -2 -12   2         12.05         18.32        15.65 o
  -1 -12   2         53.05         35.72        15.50 o
   0 -12   2         29.98         21.97        19.43 o
   1 -12   2          8.58        -12.54        12.54 o
   2 -12   2         30.64         14.77        14.55 o
  -8 -11   2         11.26         30.33        27.96 o
  -7 -11   2          2.79         24.65        24.65 o
  -6 -11   2          2.25         -5.82        12.53 o
  -5 -11   2        123.50        143.61        21.80 o
  -4 -11   2         76.86         90.06        17.89 o
  -3 -11   2        331.13        322.23        25.17 o
  -2 -11   2         42.15         30.10        14.63 o
  -1 -11   2        292.46        270.21        22.40 o
   0 -11   2        185.19        188.96        32.70 o
   1 -11   2         13.52         24.10        13.65 o
   2 -11   2          1.73          6.18        12.26 o
   3 -11   2         23.27         64.93        27.49 o
  -8 -10   2         69.53         87.21        27.49 o
  -7 -10   2         20.41          9.48        21.33 o
  -6 -10   2         40.50         34.53        13.65 o
  -5 -10   2        207.30        223.55        22.31 o
  -4 -10   2        477.96        453.10        46.69 o
  -3 -10   2         80.54        101.60        16.96 o
  -2 -10   2          8.87         13.80        15.64 o
  -1 -10   2         47.13         39.10        13.50 o
   0 -10   2          1.57        -10.78        10.78 o
   1 -10   2         86.82         72.21        14.68 o
   2 -10   2        151.13        100.31        15.82 o
   3 -10   2          5.52         14.33        16.92 o
   4 -10   2         71.70         22.74        22.99 o
  -8  -9   2         10.23         -6.16        21.80 o
  -7  -9   2          0.10         -4.27        20.38 o
  -6  -9   2          1.00         -8.73        10.68 o
  -5  -9   2          8.03         25.65        13.44 o
  -4  -9   2          2.71          3.04        13.98 o
  -3  -9   2        184.34        197.08        18.67 o
  -2  -9   2        224.05        227.23        19.88 o
  -1  -9   2        386.98        386.36        26.78 o
   0  -9   2        109.72        110.63        16.83 o
   1  -9   2        347.52        317.74        20.95 o
   2  -9   2        468.13        416.09        21.23 o
   3  -9   2          2.37         -4.19        16.52 o
   4  -9   2          4.98          4.85        39.58 o
   5  -9   2         10.31         26.15        22.75 o
  -9  -8   2         14.34         -6.64        24.65 o
  -8  -8   2          3.30         -5.21        21.33 o
  -7  -8   2        365.99        405.19        35.07 o
  -6  -8   2        490.72        505.67        38.39 o
  -5  -8   2         26.82         24.30        11.13 o
  -4  -8   2        144.22        160.10        17.08 o
  -3  -8   2        636.22        559.73        25.51 o
  -2  -8   2        542.91        496.89        44.08 o
  -1  -8   2         72.96         70.65        14.93 o
   0  -8   2        226.00        197.22        15.71 o
   1  -8   2          1.28         -2.74         9.20 o
   2  -8   2          3.50         -1.29        10.64 o
   3  -8   2        146.35        164.06        14.73 o
   4  -8   2        163.90        134.60        21.57 o
   5  -8   2         22.00         42.15        29.39 o
  -9  -7   2          0.26         10.03        15.71 o
  -8  -7   2          0.41         -5.96        13.83 o
  -7  -7   2        117.58        141.53        23.22 o
  -6  -7   2         83.52         84.72        13.55 o
  -5  -7   2        142.07        139.79        15.26 o
  -4  -7   2         46.15         53.12        11.13 o
  -3  -7   2         60.71         80.68        11.61 o
  -2  -7   2         31.19         25.12        13.51 o
  -1  -7   2        506.94        457.68        20.26 o
   0  -7   2       1535.14       1370.87        44.72 o
   1  -7   2        226.29        223.93        12.96 o
   2  -7   2        474.99        403.04        18.38 o
   3  -7   2        260.62        288.25        16.38 o
   4  -7   2        430.68        421.49        27.46 o
   5  -7   2          4.84          5.69        25.12 o
   6  -7   2          2.75        -14.69        24.17 o
  -9  -6   2          3.97         -1.89        15.45 o
  -8  -6   2        223.37        225.05        22.24 o
  -7  -6   2         22.34         22.01        12.41 o
  -6  -6   2          6.45         -0.82        14.69 o
  -5  -6   2       1569.95       1550.83        39.69 o
  -4  -6   2        669.75        582.74        20.26 o
  -3  -6   2        201.07        169.60        11.38 o
  -2  -6   2          4.65          9.26         7.36 o
  -1  -6   2       1014.67        864.27        29.82 o
   0  -6   2        395.65        338.58        16.57 o
   1  -6   2        271.25        250.94        12.39 o
   2  -6   2        316.41        246.58        13.59 o
   3  -6   2         20.08         18.37         8.91 o
   4  -6   2         17.81         35.07        21.33 o
   5  -6   2         89.45         98.11        26.07 o
   6  -6   2         85.29         78.20        28.44 o
  -9  -5   2          3.57          4.10        20.38 o
  -8  -5   2        189.65        216.82        22.00 o
  -7  -5   2          2.08          7.79        12.18 o
  -6  -5   2         48.04         53.04        14.46 o
  -5  -5   2         54.96         62.13         7.92 o
  -4  -5   2        230.03        234.11        10.35 o
  -3  -5   2          2.92          6.02         4.54 o
  -2  -5   2       1547.57       1391.20        33.68 o
  -1  -5   2       1006.96        914.87        29.99 o
   0  -5   2        795.18        695.63        24.46 o
   1  -5   2       1156.46       1033.87        26.68 o
   2  -5   2       2849.69       2643.91        62.67 o
   3  -5   2         34.67         36.22         7.26 o
   4  -5   2        316.28        316.46        19.59 o
   5  -5   2        190.51        235.49        20.78 o
   6  -5   2        150.33        129.04        31.99 o
   7  -5   2          0.77        -11.85        24.17 o
  -9  -4   2         36.86         -4.03        16.09 o
  -8  -4   2         10.54         -0.13        13.91 o
  -7  -4   2        148.49        160.58        17.74 o
  -6  -4   2        650.50        648.24        35.55 o
  -5  -4   2        579.94        524.67        16.90 o
  -4  -4   2         28.16         39.85         5.98 o
  -3  -4   2      12105.09      12264.68       270.91 o
  -2  -4   2        655.02        509.01        14.28 o
  -1  -4   2       3357.03       3244.89        91.49 o
   0  -4   2         42.00         54.36         3.52 o
   1  -4   2        258.05        236.52         8.18 o
   2  -4   2          5.42          2.57         4.74 o
   3  -4   2        406.97        430.79        21.00 o
   4  -4   2       1044.69        894.03        32.72 o
   5  -4   2          6.09          9.20        12.68 o
   6  -4   2         17.97         19.86        14.70 o
   7  -4   2         37.30         15.22        16.75 o
  -9  -3   2         51.89         53.92        23.93 o
  -8  -3   2          7.25         20.04        14.55 o
  -7  -3   2         15.30         38.68        12.95 o
  -6  -3   2        667.40        711.66        28.77 o
  -5  -3   2        101.04         97.36         7.76 o
  -4  -3   2         80.09        101.30         7.36 o
  -3  -3   2        322.16        328.19        10.97 o
  -2  -3   2        307.14        283.01         9.23 o
  -1  -3   2         14.25          8.98         6.36 o
   0  -3   2       4767.30       4710.05        91.14 o
   1  -3   2        745.09        787.27        20.20 o
   2  -3   2       1328.70       1339.44        32.81 o
   3  -3   2        945.79        866.19        28.62 o
   4  -3   2       2190.66       1995.65        84.36 o
   5  -3   2         33.57         35.95        12.35 o
   6  -3   2        147.88        145.86        18.43 o
   7  -3   2         33.25         44.90        16.90 o
   8  -3   2         40.44         35.54        29.39 o
  -9  -2   2          8.09        -10.41        15.58 o
  -8  -2   2         66.01         61.59        20.38 o
  -7  -2   2         71.67         60.42        24.65 o
  -6  -2   2         12.11         13.99         9.78 o
  -5  -2   2       1079.36       1037.75        46.21 o
  -4  -2   2       1067.97       1043.41        26.48 o
  -3  -2   2       1260.67       1197.53        29.17 o
  -2  -2   2         16.80         30.50         4.06 o
  -1  -2   2      15784.48      15920.74       348.71 o
   0  -2   2       1426.84       1494.56        29.96 o
   1  -2   2       2992.87       3169.73        61.48 o
   2  -2   2        154.75        201.29         7.98 o
   3  -2   2         12.98         18.36         4.37 o
   4  -2   2          0.49         -0.03         8.02 o
   5  -2   2        133.51        142.26        14.91 o
   6  -2   2        645.01        580.76        55.69 o
   7  -2   2         70.49        126.27        30.10 o
   8  -2   2         28.12         -6.06        16.67 o
  -9  -1   2         69.70         53.71        18.60 o
  -8  -1   2        189.71        249.62        45.24 o
  -7  -1   2        510.06        516.71        26.14 o
  -6  -1   2          3.13          3.34         9.44 o
  -5  -1   2        175.64        175.38        20.85 o
  -4  -1   2       1720.44       1850.15        43.92 o
  -3  -1   2        234.94        238.26         7.16 o
  -2  -1   2         14.73         20.78         3.54 o
  -1  -1   2       1208.25       1194.65        27.72 o
   0  -1   2       2752.99       2803.57        79.08 o
   1  -1   2      10075.98      11357.00       249.13 o
   2  -1   2      13877.02      15142.75       286.74 o
   3  -1   2       1699.69       1822.86        42.82 o
   4  -1   2       1021.92        942.74        31.99 o
   5  -1   2        695.11        614.37        57.59 o
   6  -1   2        521.79        499.11        27.73 o
   7  -1   2          2.11        -10.30        12.72 o
   8  -1   2          0.67         14.39        15.74 o
  -9   0   2          0.11         -2.93        16.38 o
  -8   0   2         19.29         40.29        16.09 o
  -7   0   2         14.13         17.54        12.90 o
  -6   0   2        538.28        486.35        27.25 o
  -5   0   2         72.85         64.64        10.22 o
  -4   0   2        249.73        210.74         9.65 o
  -3   0   2       2586.46       3081.39        69.94 o
  -2   0   2        785.17        998.21        23.98 o
  -1   0   2       1907.03       2330.16        45.20 o
   0   0   2       1458.45       1750.61        39.49 o
   1   0   2      10183.85      11493.04       252.06 o
   2   0   2       5143.97       5738.33       109.89 o
   3   0   2       1981.51       1840.15        53.78 o
   4   0   2          5.47          3.09         6.68 o
   5   0   2        247.12        245.54        15.42 o
   6   0   2         25.99         18.25        11.06 o
   7   0   2          3.47        -12.07        12.07 o
   8   0   2        325.53        330.10        24.69 o
   9   0   2         34.78         45.44        19.22 o
  -9   1   2         26.14         42.31        19.02 o
  -8   1   2          1.58         -2.76        15.04 o
  -7   1   2        148.00        146.04        18.76 o
  -6   1   2        430.40        459.80        23.43 o
  -5   1   2       1604.05       1723.06        53.62 o
  -4   1   2         16.82         48.45         6.95 o
  -3   1   2         43.75         58.29         5.11 o
  -2   1   2       6123.21       7180.75       158.40 o
  -1   1   2       1111.60       1373.38        31.47 o
   0   1   2        432.49        441.26        38.39 o
   1   1   2          4.71          8.19         2.15 o
   2   1   2       1320.63       1445.86        32.58 o
   3   1   2       1416.18       1339.54        40.04 o
   4   1   2       2874.56       2790.56        79.92 o
   5   1   2        609.30        504.10        20.94 o
   6   1   2         77.92         68.79        11.89 o
   7   1   2        405.29        404.01        23.12 o
   8   1   2         98.95        118.59        25.59 o
   9   1   2          0.92         -9.13        15.25 o
  -8   2   2         58.11         38.82        26.30 o
  -7   2   2          0.85         -6.51        13.69 o
  -6   2   2         23.77         27.73        12.40 o
  -5   2   2        118.78        123.16        13.74 o
  -4   2   2        581.88        614.72        17.71 o
  -3   2   2       1490.01       1678.70        39.93 o
  -2   2   2        337.48        288.83         9.44 o
  -1   2   2      20300.43      29914.69       653.77 o
   0   2   2       4296.10       5247.66       173.36 o
   1   2   2       4266.98       5040.33       111.27 o
   2   2   2       3607.80       4110.70        79.03 o
   3   2   2          8.49         16.11         5.70 o
   4   2   2       2200.24       2288.25        66.35 o
   5   2   2         10.72          2.61         8.04 o
   6   2   2         79.98         92.47        12.56 o
   7   2   2        267.92        265.37        18.93 o
   8   2   2          9.83          7.72        13.23 o
   9   2   2          2.10          0.63        14.73 o
  -8   3   2        183.76        179.17        23.40 o
  -7   3   2        175.88        202.78        41.21 o
  -6   3   2         13.32         14.76        13.39 o
  -5   3   2        147.24        160.65        16.57 o
  -4   3   2        560.44        589.08        17.84 o
  -3   3   2       2853.14       3753.03        85.36 o
  -2   3   2       1752.81       2316.60        53.44 o
  -1   3   2          1.84         57.89         9.72 o
   0   3   2        481.09        612.15        15.38 o
   1   3   2        380.78        406.83        11.03 o
   2   3   2       4458.37       5141.14        98.57 o
   3   3   2         55.69         78.19         7.82 o
   4   3   2       1084.70       1177.91        36.86 o
   5   3   2        505.59        512.78        21.28 o
   6   3   2        770.58        711.50        27.82 o
   7   3   2        318.00        269.76        19.27 o
   8   3   2          6.57         -0.24        12.40 o
   9   3   2         96.77         85.11        18.24 o
  -8   4   2         33.01         69.44        20.77 o
  -7   4   2         10.37          7.29        18.01 o
  -6   4   2        140.17        157.55        24.17 o
  -5   4   2          6.10         11.91        12.56 o
  -4   4   2         17.27         14.70         6.06 o
  -3   4   2        575.52        698.92        19.84 o
  -2   4   2        953.93       1216.13        30.09 o
  -1   4   2       1543.94       1915.54        38.80 o
   0   4   2       3039.38       3743.57        85.31 o
   1   4   2       3022.64       3501.83        78.42 o
   2   4   2       6671.42       7224.36       137.81 o
   3   4   2        187.16        169.73         6.47 o
   4   4   2        999.16       1041.12        26.39 o
   5   4   2         63.02         95.52        11.38 o
   6   4   2        879.67        789.89        29.96 o
   7   4   2          1.14          4.50        10.66 o
   8   4   2          3.28          0.00        12.07 o
   9   4   2        104.71        139.07        20.78 o
  -7   5   2         11.05         -2.76        27.02 o
  -6   5   2        419.34        474.39        39.34 o
  -5   5   2        238.22        325.29        21.78 o
  -4   5   2          9.90         10.58         6.70 o
  -3   5   2         56.90         63.97         9.83 o
  -2   5   2       1081.02       1028.96        26.70 o
  -1   5   2       2715.92       3531.21        69.83 o
   0   5   2        450.88        632.21        29.16 o
   1   5   2        267.86        282.46        10.40 o
   2   5   2          0.60         -2.42         2.42 o
   3   5   2       1804.84       1890.45        44.58 o
   4   5   2       1582.61       1597.41        39.00 o
   5   5   2         80.53        117.02        12.40 o
   6   5   2        238.04        240.19        22.49 o
   7   5   2         62.76         68.29        13.55 o
   8   5   2        111.47        114.98        23.70 o
   9   5   2        101.45        112.92        40.52 o
  -7   6   2          1.63         13.31        17.40 o
  -6   6   2         56.08         70.56        17.39 o
  -5   6   2          1.92         12.60        13.83 o
  -4   6   2        381.70        381.39        21.38 o
  -3   6   2        231.78        250.29        12.19 o
  -2   6   2         74.57         74.63         7.66 o
  -1   6   2        840.57        930.38        24.24 o
   0   6   2       3248.76       3610.54        82.12 o
   1   6   2       2709.81       2733.36        62.59 o
   2   6   2       2369.13       2624.10        51.84 o
   3   6   2       1945.69       2083.97        49.21 o
   4   6   2       1561.34       1537.74        38.00 o
   5   6   2        146.55        123.32        12.16 o
   6   6   2          7.53         -2.76        22.04 o
   7   6   2         52.62         68.90        13.44 o
   8   6   2         85.09        107.50        17.06 o
   9   6   2          0.75          0.24        28.91 o
  -7   7   2         19.35         42.66        29.86 o
  -6   7   2         51.06          3.32        25.59 o
  -5   7   2         14.64         -0.42        14.17 o
  -4   7   2        615.54        688.31        29.74 o
  -3   7   2        480.55        485.37        23.94 o
  -2   7   2        119.11        117.31         8.18 o
  -1   7   2          5.88          1.78         4.73 o
   0   7   2       1387.37       1349.70        33.40 o
   1   7   2        797.72        846.53        28.99 o
   2   7   2         70.13         74.16         4.59 o
   3   7   2         21.15         25.58         5.13 o
   4   7   2         23.22         27.30         5.96 o
   5   7   2        131.41        127.23         9.88 o
   6   7   2        598.18        612.46        25.70 o
   7   7   2         48.71         85.78        13.97 o
   8   7   2         34.73         17.25        13.63 o
   9   7   2          4.13        -13.20        14.22 o
  -6   8   2          4.74         18.01        27.96 o
  -5   8   2          0.22         -6.64        23.22 o
  -4   8   2        164.59        172.94        58.53 o
  -3   8   2          0.08          7.95         8.99 o
  -2   8   2        205.17        182.47        13.27 o
  -1   8   2        415.92        450.11        20.61 o
   0   8   2         49.82         59.41        10.89 o
   1   8   2        451.63        455.30        53.08 o
   2   8   2       2126.78       2038.61        62.00 o
   3   8   2        764.40        684.70        26.47 o
   4   8   2        432.30        452.73        17.01 o
   5   8   2        193.97        206.45        11.32 o
   6   8   2        270.11        268.77        25.59 o
   7   8   2          6.23          6.52        11.38 o
   8   8   2         21.77         34.46        14.44 o
   9   8   2          8.65         15.40        15.64 o
  -5   9   2         36.88         41.28        18.88 o
  -4   9   2         28.86         38.46        17.19 o
  -3   9   2         37.96         38.98        19.41 o
  -2   9   2        468.17        433.59        26.58 o
  -1   9   2        561.70        496.11        23.29 o
   0   9   2        173.72        152.15        14.91 o
   1   9   2         55.19         53.06        11.72 o
   2   9   2        304.60        295.09        18.77 o
   3   9   2        230.30        234.38        17.42 o
   4   9   2        281.79        223.65        17.28 o
   5   9   2         46.49         49.56        11.38 o
   6   9   2        117.43        115.17        22.75 o
   7   9   2        156.66        165.41        27.96 o
   8   9   2        138.20        107.11        26.54 o
   9   9   2         56.88         96.21        29.39 o
  -5  10   2         27.92         39.21        20.61 o
  -4  10   2          6.17          5.46        24.88 o
  -3  10   2         39.51         22.56        13.36 o
  -2  10   2        115.86         57.40        25.12 o
  -1  10   2         15.71         26.68        12.28 o
   0  10   2        370.91        355.35        21.28 o
   1  10   2        337.70        337.90        20.94 o
   2  10   2        140.94        161.63        17.87 o
   3  10   2         16.63         21.23        21.80 o
   4  10   2        985.35        934.24        43.37 o
   5  10   2        115.57        130.63        16.47 o
   6  10   2        104.28        106.64        23.22 o
   7  10   2         82.49         87.68        24.65 o
   8  10   2         54.69         65.88        24.65 o
   9  10   2         13.94         -3.79        23.22 o
  -4  11   2         18.52         -4.20        17.54 o
  -3  11   2         27.93         15.83        11.90 o
  -2  11   2         37.41         29.54        15.88 o
  -1  11   2         88.16        104.95        16.09 o
   0  11   2        381.47        372.95        23.29 o
   1  11   2        467.40        431.69        32.23 o
   2  11   2        157.12        171.63        19.77 o
   3  11   2          1.96          8.32        22.51 o
   4  11   2        110.37        135.66        18.76 o
   5  11   2         16.31         31.67        14.22 o
   6  11   2         42.68         13.74        18.96 o
   7  11   2          9.07         30.81        20.85 o
   8  11   2          0.59        -18.96        18.96 o
  -3  12   2         14.52          9.48        22.75 o
  -2  12   2          4.93        -10.73        17.06 o
  -1  12   2         80.96         62.01        15.92 o
   0  12   2        134.81        129.08        18.73 o
   1  12   2          1.95          2.20        16.59 o
   2  12   2        183.18        214.57        22.61 o
   3  12   2        214.00        215.96        22.47 o
   4  12   2         55.91         51.83        16.27 o
   5  12   2         36.23         28.22        32.23 o
   6  12   2         90.68        127.81        18.15 o
   7  12   2         50.54         35.07        24.17 o
   8  12   2          2.56         -5.69        22.75 o
  -2  13   2         37.31         29.09        14.68 o
  -1  13   2         56.91         54.30        31.99 o
   0  13   2         27.09         16.31        20.62 o
   1  13   2         44.83         74.33        18.49 o
   2  13   2         86.63         82.35        19.16 o
   3  13   2        137.17        160.20        39.10 o
   4  13   2          4.64          5.21        18.25 o
   5  13   2          5.61          3.27        15.37 o
   6  13   2          0.93        -11.48        11.63 o
   7  13   2          1.14          6.64        23.70 o
  -1  14   2         32.45         33.50        16.61 o
   0  14   2          2.75         36.28        17.40 o
   1  14   2         43.93         55.82        19.25 o
   2  14   2         36.78         18.79        18.08 o
   3  14   2          2.46         10.47        17.01 o
   4  14   2         89.14         69.18        20.50 o
   5  14   2         87.84         77.49        17.70 o
   6  14   2         15.72         10.29        23.22 o
   1  15   2         28.36         29.39        19.28 o
   2  15   2         13.16         24.49        18.89 o
   3  15   2         12.77         10.52        19.70 o
   4  15   2         17.48         39.07        17.99 o
   5  15   2         36.93         23.66        18.06 o
  -5 -13   3          1.59         -2.24        15.72 o
  -4 -13   3          6.68         31.83        18.35 o
  -3 -13   3         26.10         21.37        18.84 o
  -2 -13   3          8.83         25.44        17.43 o
  -1 -13   3          4.19         -2.07        16.21 o
  -6 -12   3         90.09         79.53        19.20 o
  -5 -12   3         26.20         30.95        16.21 o
  -4 -12   3          0.97         -3.40        17.54 o
  -3 -12   3        159.02        156.01        22.16 o
  -2 -12   3         71.42        100.00        20.25 o
  -1 -12   3         11.47          5.38        15.85 o
   0 -12   3          2.16          5.83        15.42 o
   1 -12   3         44.85         40.70        28.44 o
  -7 -11   3         10.28         38.86        27.49 o
  -6 -11   3         89.43        112.43        18.42 o
  -5 -11   3          0.99         -2.60        13.56 o
  -4 -11   3          0.23         18.48        16.51 o
  -3 -11   3         16.33         10.76        15.42 o
  -2 -11   3          3.55          3.47        14.33 o
  -1 -11   3        106.82        118.56        18.54 o
   0 -11   3         19.76         30.65        15.13 o
   1 -11   3         13.45         34.36        14.58 o
   2 -11   3          7.60        -10.68        29.15 o
  -8 -10   3          1.27          8.53        24.17 o
  -7 -10   3         10.38         23.22        23.22 o
  -6 -10   3          8.10         20.34        14.51 o
  -5 -10   3        113.95        145.10        19.34 o
  -4 -10   3        148.67        214.78        23.33 o
  -3 -10   3        126.21        156.44        19.81 o
  -2 -10   3         13.33         -1.63        23.46 o
  -1 -10   3        315.74        286.62        22.43 o
   0 -10   3        247.48        222.64        21.07 o
   1 -10   3          6.50         -6.08        12.54 o
   2 -10   3         10.67          2.20        14.93 o
   3 -10   3          5.84         13.01        16.25 o
  -8  -9   3         15.22         37.92        24.65 o
  -7  -9   3        184.49        195.75        33.18 o
  -6  -9   3          8.17          9.95        18.72 o
  -5  -9   3         35.70         41.60        13.99 o
  -4  -9   3         19.79         19.33        19.91 o
  -3  -9   3         20.14         22.50        13.66 o
  -2  -9   3        237.11        243.11        31.02 o
  -1  -9   3         64.66         76.01        24.41 o
   0  -9   3         17.77         15.51        13.03 o
   1  -9   3        184.08        210.77        19.70 o
   2  -9   3         24.30         21.92        13.09 o
   3  -9   3         16.27         16.88        16.23 o
   4  -9   3         10.79         11.18        30.57 o
  -9  -8   3          3.15        -23.22        23.22 o
  -8  -8   3         88.72        102.85        28.44 o
  -7  -8   3        120.64        159.25        28.44 o
  -6  -8   3         16.81         13.54        14.06 o
  -5  -8   3         11.59         27.50        12.86 o
  -4  -8   3        125.88        159.53        21.33 o
  -3  -8   3        634.54        689.19        46.66 o
  -2  -8   3        808.66        863.54        34.06 o
  -1  -8   3        694.18        701.73        63.25 o
   0  -8   3          7.14         -0.67        10.52 o
   1  -8   3        275.99        232.73        18.21 o
   2  -8   3        638.86        584.19        22.65 o
   3  -8   3          2.16         -5.16        12.95 o
   4  -8   3          3.85         13.77        22.04 o
   5  -8   3          2.00          8.61        18.08 o
  -9  -7   3          0.88        -20.38        23.22 o
  -8  -7   3         77.09         63.98        25.59 o
  -7  -7   3         34.48         39.34        20.85 o
  -6  -7   3        220.73        228.45        27.96 o
  -5  -7   3        429.63        437.83        22.61 o
  -4  -7   3          2.99         -6.25        10.02 o
  -3  -7   3        316.05        286.76        18.88 o
  -2  -7   3        169.33        178.20        15.66 o
  -1  -7   3          6.53          2.27         9.31 o
   0  -7   3        214.04        215.73        30.55 o
   1  -7   3        162.81        182.55        15.66 o
   2  -7   3         44.86         33.06         9.94 o
   3  -7   3        293.29        344.65        18.27 o
   4  -7   3         69.68         64.08        17.42 o
   5  -7   3         14.87          4.05        17.08 o
   6  -7   3         15.56         62.09        31.28 o
  -9  -6   3          0.26         -9.41        14.79 o
  -8  -6   3         62.22         59.85        15.58 o
  -7  -6   3          0.18         -6.69        10.87 o
  -6  -6   3        155.98        163.24        15.93 o
  -5  -6   3        883.23        863.22        25.42 o
  -4  -6   3         70.42         75.34         9.28 o
  -3  -6   3        404.47        399.28        19.43 o
  -2  -6   3        114.88         95.49        18.01 o
  -1  -6   3        692.25        651.19        39.34 o
   0  -6   3       1002.79        924.71        32.49 o
   1  -6   3        968.86        915.19        26.72 o
   2  -6   3         80.63         91.45        10.80 o
   3  -6   3        240.15        207.26        14.44 o
   4  -6   3        380.18        377.70        35.55 o
   5  -6   3          0.46        -15.64        20.38 o
   6  -6   3          1.75         -5.21        23.22 o
  -9  -5   3          1.43        -11.52        14.91 o
  -8  -5   3        279.20        295.67        23.77 o
  -7  -5   3         17.32         23.69        12.98 o
  -6  -5   3        241.94        240.38        17.27 o
  -5  -5   3        303.72        287.34        13.24 o
  -4  -5   3        678.15        593.61        18.29 o
  -3  -5   3       1486.35       1359.35        33.98 o
  -2  -5   3         42.12         45.65         6.18 o
  -1  -5   3        939.29        803.40        27.82 o
   0  -5   3        373.31        319.13        10.12 o
   1  -5   3        121.92        113.75         7.19 o
   2  -5   3        372.87        384.95        12.75 o
   3  -5   3        297.14        322.45        14.07 o
   4  -5   3        315.64        276.48        19.43 o
   5  -5   3        105.31        104.93        21.80 o
   6  -5   3        227.21        233.66        34.60 o
   7  -5   3         17.01         16.59        26.07 o
  -9  -4   3         25.21          9.59        16.38 o
  -8  -4   3        217.02        227.14        21.75 o
  -7  -4   3          6.49         -7.45        11.96 o
  -6  -4   3        132.81        161.19        15.45 o
  -5  -4   3          4.68         10.25         5.92 o
  -4  -4   3          2.06         -3.20         4.79 o
  -3  -4   3        869.60        793.72        21.46 o
  -2  -4   3        782.65        710.99        18.92 o
  -1  -4   3       1246.80       1052.43        26.04 o
   0  -4   3        225.98        206.19         8.11 o
   1  -4   3        759.33        723.70        15.20 o
   2  -4   3       2367.10       2263.21        53.69 o
   3  -4   3        825.93        837.68        30.02 o
   4  -4   3         10.69          9.34        14.46 o
   5  -4   3        141.67        117.90        17.30 o
   6  -4   3        206.96        249.55        27.94 o
   7  -4   3          2.02        -13.63        13.63 o
  -9  -3   3         10.18          9.51        16.75 o
  -8  -3   3         46.53         48.24        26.78 o
  -7  -3   3          8.26          0.51        12.48 o
  -6  -3   3        969.67        920.62        34.14 o
  -5  -3   3        348.16        301.49        14.44 o
  -4  -3   3        184.33        182.39        12.31 o
  -3  -3   3        676.79        584.46        16.66 o
  -2  -3   3        814.70        706.29        18.53 o
  -1  -3   3        599.34        551.58        21.21 o
   0  -3   3         17.95         18.24         3.34 o
   1  -3   3        711.13        666.74        13.88 o
   2  -3   3        759.00        795.14        21.48 o
   3  -3   3         47.62         73.82        11.14 o
   4  -3   3        329.53        361.65        19.02 o
   5  -3   3        112.43        129.12        15.37 o
   6  -3   3        169.79        215.17        20.61 o
   7  -3   3         56.43        110.16        31.04 o
   8  -3   3         75.42         59.15        40.29 o
  -9  -2   3          0.64        -14.31        14.31 o
  -8  -2   3          3.78         34.32        22.28 o
  -7  -2   3        185.42        219.23        19.44 o
  -6  -2   3         91.78        110.43        17.54 o
  -5  -2   3          0.75         10.48         5.15 o
  -4  -2   3         47.68         63.95         5.47 o
  -3  -2   3          1.56         -2.47         4.56 o
  -2  -2   3       1604.31       1664.57        39.12 o
  -1  -2   3        912.39        908.23        22.22 o
   0  -2   3       2841.56       2876.48        56.44 o
   1  -2   3        492.80        368.09        11.08 o
   2  -2   3         88.98         92.95         5.57 o
   3  -2   3         20.16         22.60         9.46 o
   4  -2   3       2207.28       2081.02        63.14 o
   5  -2   3        263.73        300.31        43.84 o
   6  -2   3         13.35         22.01        25.83 o
   7  -2   3        132.04         80.64        16.57 o
   8  -2   3         38.25         45.45        18.54 o
  -9  -1   3          2.71        -13.05        15.90 o
  -8  -1   3        110.51         67.52        16.92 o
  -7  -1   3        134.88        127.43        17.77 o
  -6  -1   3          6.77         -0.13        10.43 o
  -5  -1   3        120.24        106.14        11.72 o
  -4  -1   3       3280.80       3318.37        76.05 o
  -3  -1   3       1855.48       1904.91        38.50 o
  -2  -1   3        744.41        805.93        20.34 o
  -1  -1   3       6777.66       6584.77       145.35 o
   0  -1   3       3215.95       3111.92        60.54 o
   1  -1   3       1579.80       1786.69        41.57 o
   2  -1   3        508.59        457.12        11.47 o
   3  -1   3         29.63         33.03         4.72 o
   4  -1   3        499.28        510.73        29.39 o
   5  -1   3        172.43        223.01        16.59 o
   6  -1   3        335.08        338.17        21.61 o
   7  -1   3         19.78         14.47        14.22 o
   8  -1   3         64.96         66.63        18.40 o
  -9   0   3         60.99         51.97        19.43 o
  -8   0   3        313.86        347.07        25.08 o
  -7   0   3         43.40         42.88        22.75 o
  -6   0   3         20.01         22.28        11.06 o
  -5   0   3        448.16        446.29        24.41 o
  -4   0   3         31.42         40.53         6.20 o
  -3   0   3          5.62         19.41         4.25 o
  -2   0   3        247.54        239.61         6.92 o
  -1   0   3         29.90         34.65         3.13 o
   0   0   3        696.62        665.43        12.53 o
   1   0   3        143.18        114.70         7.71 o
   2   0   3       3230.97       3242.22        63.27 o
   3   0   3        152.33        105.96         4.66 o
   4   0   3         71.69         62.38        20.85 o
   5   0   3        284.97        241.03        19.65 o
   6   0   3       1031.09        920.35        49.05 o
   7   0   3        149.70        147.78        23.46 o
   8   0   3          5.98         19.22        14.78 o
   9   0   3         19.17         13.94        17.82 o
  -9   1   3         22.49         36.80        27.96 o
  -8   1   3         46.49         66.16        17.54 o
  -7   1   3          1.47         10.24        13.76 o
  -6   1   3        377.34        420.48        32.70 o
  -5   1   3        841.79        868.81        54.51 o
  -4   1   3        100.92        129.47         8.92 o
  -3   1   3       2970.97       3108.33        70.77 o
  -2   1   3       1042.25       1223.30        29.18 o
  -1   1   3       7603.71       8805.35       193.51 o
   0   1   3        771.56        815.76        77.97 o
   1   1   3       1783.88       1841.52        41.78 o
   2   1   3         53.88         46.81         7.96 o
   3   1   3        256.84        366.20        15.70 o
   4   1   3          2.70         13.39         6.68 o
   5   1   3          0.65         -2.58         9.48 o
   6   1   3         62.33         64.38        12.82 o
   7   1   3         22.62         44.47        13.57 o
   8   1   3        234.17        233.77        21.60 o
   9   1   3          8.58          9.51        16.13 o
  -8   2   3          1.86         11.24        19.91 o
  -7   2   3        120.11        133.84        24.65 o
  -6   2   3        736.79        865.11        34.51 o
  -5   2   3        192.98        231.98        17.75 o
  -4   2   3          5.54         30.53         5.37 o
  -3   2   3       1705.35       2071.77        48.60 o
  -2   2   3        128.81        246.36         8.45 o
  -1   2   3       1905.61       1982.30        44.97 o
   0   2   3       1266.91       1394.39        99.29 o
   1   2   3         25.39         31.73         3.26 o
   2   2   3        575.51        602.24        16.78 o
   3   2   3        540.83        538.70        17.31 o
   4   2   3       4483.30       4316.71       120.64 o
   5   2   3        461.23        406.64        30.57 o
   6   2   3        172.47        144.02        14.70 o
   7   2   3         97.00         80.72        13.91 o
   8   2   3        421.81        378.31        44.79 o
   9   2   3          3.09         -0.46        15.56 o
  -8   3   3          0.70         16.94        17.68 o
  -7   3   3         18.31         23.43        15.71 o
  -6   3   3         81.29        103.10        16.59 o
  -5   3   3        110.14        128.95        15.22 o
  -4   3   3       1432.79       1603.69        39.79 o
  -3   3   3       4096.62       5068.28       114.10 o
  -2   3   3        226.36        193.93         7.93 o
  -1   3   3       5617.31       6919.03       153.10 o
   0   3   3       3556.95       3969.47        88.47 o
   1   3   3       2634.89       3007.63        67.49 o
   2   3   3       1319.04       1413.83        33.20 o
   3   3   3        831.76        853.39        18.71 o
   4   3   3        352.44        339.99        11.07 o
   5   3   3        373.40        392.10        45.26 o
   6   3   3         56.28         62.40        12.07 o
   7   3   3         29.41         21.59        10.92 o
   8   3   3         35.17         42.38        14.06 o
   9   3   3         49.10         61.80        17.24 o
  -8   4   3         61.02         77.47        39.58 o
  -7   4   3          7.42          5.20        15.74 o
  -6   4   3          8.96         39.40        15.37 o
  -5   4   3        472.96        556.26        26.64 o
  -4   4   3       1288.08       1535.04        38.87 o
  -3   4   3       1907.40       2176.09        51.79 o
  -2   4   3        129.09        165.37         8.39 o
  -1   4   3        863.95       1251.91        26.24 o
   0   4   3        184.41        192.97        10.63 o
   1   4   3        108.54        108.00         5.69 o
   2   4   3         14.57         12.64         3.56 o
   3   4   3        297.26        299.39         8.72 o
   4   4   3          9.65         12.30         5.69 o
   5   4   3        441.03        455.40        20.62 o
   6   4   3       1453.07       1301.37        43.23 o
   7   4   3        211.25        201.85        17.26 o
   8   4   3         15.12         11.04        12.28 o
   9   4   3         43.13         34.98        15.58 o
  -8   5   3          7.70         -6.48        18.06 o
  -7   5   3          3.39         41.29        17.26 o
  -6   5   3          8.99          9.05        14.03 o
  -5   5   3          1.49         -3.79        11.73 o
  -4   5   3         39.07         46.79         7.92 o
  -3   5   3        123.71        144.04         9.34 o
  -2   5   3       2019.54       2379.43        56.00 o
  -1   5   3       2185.84       2820.85        56.27 o
   0   5   3       1006.98       1109.41        27.24 o
   1   5   3       1871.33       1988.49        46.04 o
   2   5   3       1692.22       1685.14        39.93 o
   3   5   3       1713.36       1804.07        37.01 o
   4   5   3        332.92        331.15        18.79 o
   5   5   3        216.21        226.26        14.03 o
   6   5   3         80.52         80.72        14.93 o
   7   5   3        119.96         73.99        13.21 o
   8   5   3         76.11         99.78        16.38 o
   9   5   3         30.38         30.28        15.85 o
  -7   6   3          1.09         -5.50        16.80 o
  -6   6   3        380.92        440.49        28.31 o
  -5   6   3        141.81        165.58        19.25 o
  -4   6   3         70.24         98.69         9.86 o
  -3   6   3        563.46        515.17        17.30 o
  -2   6   3       2049.86       2338.53        48.27 o
  -1   6   3        830.28        844.47        19.81 o
   0   6   3         11.47         17.78         4.48 o
   1   6   3          4.84          4.80         3.89 o
   2   6   3        319.05        377.19        12.12 o
   3   6   3        254.83        227.65         8.10 o
   4   6   3        601.61        578.33        17.29 o
   5   6   3        329.69        340.01        17.93 o
   6   6   3        159.51        150.72        16.11 o
   7   6   3        296.67        289.69        39.58 o
   8   6   3        472.86        470.13        26.30 o
   9   6   3        128.93        109.31        18.69 o
  -7   7   3          0.98        -25.12        25.12 o
  -6   7   3         24.18         24.42        15.60 o
  -5   7   3          3.65         20.66        16.11 o
  -4   7   3         41.90         41.82        12.86 o
  -3   7   3        132.60        142.77        10.91 o
  -2   7   3          3.17          8.12         5.71 o
  -1   7   3        758.67        758.02        18.77 o
   0   7   3       1224.48       1275.37        32.09 o
   1   7   3       1515.19       1516.96        36.84 o
   2   7   3        462.65        417.27        13.32 o
   3   7   3        344.72        344.28        10.25 o
   4   7   3        796.01        788.76        29.31 o
   5   7   3        506.51        508.14        21.92 o
   6   7   3        188.91        196.64        21.57 o
   7   7   3         66.29         76.60        13.63 o
   8   7   3         34.17         26.90        13.89 o
   9   7   3         34.77         24.72        15.37 o
  -6   8   3          9.32          9.01        27.02 o
  -5   8   3         13.92         66.35        27.02 o
  -4   8   3        682.85        730.19        60.41 o
  -3   8   3        298.79        325.06        15.95 o
  -2   8   3         11.90         19.28         8.25 o
  -1   8   3        235.45        227.12        15.56 o
   0   8   3       1074.19       1106.28        37.34 o
   1   8   3        356.86        329.29        19.20 o
   2   8   3        111.04        109.37         7.79 o
   3   8   3         56.64         69.24         5.89 o
   4   8   3          1.26          5.95         5.49 o
   5   8   3         91.17        108.70        17.80 o
   6   8   3        322.41        306.55        18.21 o
   7   8   3         98.13        142.98        16.51 o
   8   8   3         14.98         29.67        13.36 o
   9   8   3         31.99         55.19        16.97 o
  -6   9   3          4.63        -11.25        18.56 o
  -5   9   3          2.96         19.88        22.75 o
  -4   9   3          2.24          2.46        15.66 o
  -3   9   3         46.87         81.02        19.32 o
  -2   9   3        157.60        169.27        23.14 o
  -1   9   3        355.49        344.92        19.09 o
   0   9   3         42.21         40.77        11.04 o
   1   9   3        219.98        220.10        16.25 o
   2   9   3       1285.39       1236.54        41.89 o
   3   9   3        574.46        555.77        24.10 o
   4   9   3        700.57        694.60        27.64 o
   5   9   3        183.00        184.60        15.11 o
   6   9   3        408.29        354.00        30.81 o
   7   9   3        146.60        182.74        23.46 o
   8   9   3         20.86         16.77        13.27 o
   9   9   3          1.27        -13.66        13.66 o
  -5  10   3        125.71        102.62        21.72 o
  -4  10   3        104.32        133.68        19.97 o
  -3  10   3        122.90        103.25        12.87 o
  -2  10   3       1182.77        996.64        52.61 o
  -1  10   3        442.40        411.36        22.58 o
   0  10   3         18.68         19.52        11.34 o
   1  10   3          2.95          2.38        11.22 o
   2  10   3        468.27        472.29        53.56 o
   3  10   3          1.37          0.39        29.39 o
   4  10   3          0.25          4.22        11.04 o
   5  10   3        167.15        145.37        15.85 o
   6  10   3          3.07         -2.37        15.64 o
   7  10   3         14.79         63.51        21.33 o
   8  10   3        113.87        152.62        31.28 o
   9  10   3         40.63          4.74        23.22 o
  -4  11   3          5.28         -0.16        29.15 o
  -3  11   3         22.62        -12.87        13.98 o
  -2  11   3          4.62         13.85        13.36 o
  -1  11   3         18.18         35.31        20.62 o
   0  11   3        151.86        155.35        23.22 o
   1  11   3        284.71        255.44        21.11 o
   2  11   3         52.97         44.88        14.73 o
   3  11   3         88.75        125.18        18.06 o
   4  11   3        446.13        419.94        26.78 o
   5  11   3        213.03        231.55        20.07 o
   6  11   3         61.00         87.21        24.17 o
   7  11   3         99.38        102.38        26.07 o
   8  11   3         18.79         52.14        24.65 o
  -3  12   3        141.81         90.05        26.07 o
  -2  12   3         51.85         36.42        14.22 o
  -1  12   3         57.16         56.03        15.92 o
   0  12   3        608.30        532.10        29.65 o
   1  12   3         98.37         90.48        17.72 o
   2  12   3          6.32          0.24        14.93 o
   3  12   3         15.63         19.36        18.25 o
   4  12   3        101.34        134.59        19.35 o
   5  12   3          5.89         14.67        18.01 o
   6  12   3         14.75         -2.37        18.96 o
   7  12   3         70.14        118.49        28.44 o
   8  12   3         14.95          2.37        21.80 o
  -2  13   3          0.31         -6.70        17.77 o
  -1  13   3          0.12        -13.50        13.50 o
   0  13   3          6.53         -8.60        28.67 o
   1  13   3         81.09         67.16        17.65 o
   2  13   3        221.15        216.69        24.21 o
   3  13   3        298.80        275.88        25.60 o
   4  13   3         62.32         46.86        32.70 o
   5  13   3         51.08         98.09        17.77 o
   6  13   3        195.19        217.46        23.10 o
   7  13   3         46.14         60.19        25.12 o
  -1  14   3        101.03         87.06        19.64 o
   0  14   3         16.57          3.40        16.38 o
   1  14   3         47.37         41.52        18.67 o
   2  14   3        234.99        276.34        57.80 o
   3  14   3        100.35        104.20        31.04 o
   4  14   3          0.49          5.42        17.06 o
   5  14   3          0.09         -7.63        14.54 o
   6  14   3          2.73         17.41        13.94 o
   1  15   3          4.53        -16.40        20.38 o
   2  15   3          0.49         -9.91        17.53 o
   3  15   3         15.59          3.20        18.89 o
   4  15   3         73.48         69.96        29.39 o
   5  15   3         36.19         49.61        18.89 o
  -4 -13   4         14.74          5.93        25.12 o
  -3 -13   4          1.14        -11.42        31.76 o
  -2 -13   4         37.12         39.20        20.14 o
  -6 -12   4          2.17         30.86        34.60 o
  -5 -12   4          7.18         -6.24        16.48 o
  -4 -12   4         21.43          6.96        16.68 o
  -3 -12   4         24.28         33.68        17.51 o
  -2 -12   4         52.56         31.89        15.98 o
  -1 -12   4          1.15        -13.01        13.01 o
   0 -12   4          3.30          5.78        14.99 o
  -7 -11   4          7.73         43.13        28.91 o
  -6 -11   4         44.50         47.16        17.16 o
  -5 -11   4          6.38         18.38        15.57 o
  -4 -11   4         18.41         16.46        16.11 o
  -3 -11   4        436.81        456.30        29.15 o
  -2 -11   4         26.27         23.87        14.81 o
  -1 -11   4         33.80         27.22        16.47 o
   0 -11   4         38.61         36.11        16.72 o
   1 -11   4         46.00         57.57        15.52 o
   2 -11   4          6.66        -12.68        12.68 o
  -7 -10   4         34.36         56.40        26.07 o
  -6 -10   4         15.94         16.35        15.08 o
  -5 -10   4         20.43         24.17        19.67 o
  -4 -10   4          0.34        -10.04        14.20 o
  -3 -10   4         47.01         24.90        16.83 o
  -2 -10   4         57.00         57.80        17.26 o
  -1 -10   4         25.95         34.20        21.09 o
   0 -10   4        159.23        162.02        19.50 o
   1 -10   4         14.65         22.50        14.69 o
   2 -10   4          6.13         10.65        16.35 o
   3 -10   4         37.87         24.65        23.70 o
  -8  -9   4          3.05         45.03        25.12 o
  -7  -9   4         42.81         36.49        24.65 o
  -6  -9   4         15.06         15.87        16.35 o
  -5  -9   4        118.17        135.98        19.02 o
  -4  -9   4        351.12        369.25        26.07 o
  -3  -9   4         93.07         87.52        16.37 o
  -2  -9   4         94.95        134.32        19.01 o
  -1  -9   4       1181.71       1143.32        64.67 o
   0  -9   4          8.62         16.07        12.86 o
   1  -9   4         50.73         20.07        22.75 o
   2  -9   4         11.78          4.62        11.75 o
   3  -9   4         25.91         24.50        16.13 o
   4  -9   4          7.05         30.39        26.30 o
  -8  -8   4         81.41         80.57        27.96 o
  -7  -8   4         10.87         12.32        21.80 o
  -6  -8   4        111.50        136.06        18.01 o
  -5  -8   4        110.18        130.58        17.77 o
  -4  -8   4        368.82        406.08        45.03 o
  -3  -8   4        109.80        123.15        26.07 o
  -2  -8   4          8.84         23.81        13.89 o
  -1  -8   4          6.60          1.54        12.17 o
   0  -8   4        170.96        186.77        18.35 o
   1  -8   4        340.17        293.38        21.32 o
   2  -8   4        190.43        174.13        15.19 o
   3  -8   4        102.33         87.12        18.10 o
   4  -8   4          9.37         23.43        18.42 o
   5  -8   4         39.48         31.91        20.92 o
  -9  -7   4          0.43         27.49        26.07 o
  -8  -7   4         19.89         -0.95        21.33 o
  -7  -7   4         11.04          5.21        20.38 o
  -6  -7   4         51.50         97.16        23.22 o
  -5  -7   4         78.51         92.34        16.83 o
  -4  -7   4         13.75         10.16        11.61 o
  -3  -7   4        254.26        252.77        18.96 o
  -2  -7   4        610.87        633.37        55.22 o
  -1  -7   4        196.63        183.22        17.06 o
   0  -7   4         67.08         70.77        12.98 o
   1  -7   4       2167.75       2149.05        67.35 o
   2  -7   4          4.12         -7.49         8.90 o
   3  -7   4        170.73        144.54        14.77 o
   4  -7   4          1.98          1.14        15.22 o
   5  -7   4         17.45         -1.23        17.48 o
  -9  -6   4          6.36         11.47        16.51 o
  -8  -6   4         37.68         61.92        16.05 o
  -7  -6   4         57.86         61.70        13.50 o
  -6  -6   4        321.65        323.13        31.52 o
  -5  -6   4         11.88         13.53         7.45 o
  -4  -6   4        191.92        213.29        34.10 o
  -3  -6   4        106.95         93.07        12.68 o
  -2  -6   4        671.12        594.94        35.07 o
  -1  -6   4          4.48         14.49        10.90 o
   0  -6   4         96.12        105.07        12.87 o
   1  -6   4         64.28         71.05         9.99 o
   2  -6   4         33.02         41.15        10.23 o
   3  -6   4        487.64        410.63        18.80 o
   4  -6   4        327.86        368.45        26.14 o
   5  -6   4         42.03         40.76        24.17 o
   6  -6   4         10.55        -21.33        24.65 o
  -9  -5   4          1.46          3.18        15.52 o
  -8  -5   4         34.71         32.47        15.03 o
  -7  -5   4         37.07         38.36        13.66 o
  -6  -5   4         61.50        103.63        13.89 o
  -5  -5   4         57.28         68.24        15.30 o
  -4  -5   4        403.33        388.82        14.43 o
  -3  -5   4        283.90        234.58        10.51 o
  -2  -5   4        223.13        226.17         9.70 o
  -1  -5   4       1115.59       1000.86        25.96 o
   0  -5   4       1405.70       1373.10        41.16 o
   1  -5   4        596.26        590.07        15.98 o
   2  -5   4        103.53        103.24        12.45 o
   3  -5   4       1359.36       1410.57        78.68 o
   4  -5   4         18.63         29.39        20.38 o
   5  -5   4         38.40         36.02        21.80 o
   6  -5   4          0.38         17.06        26.07 o
   7  -5   4          3.39         22.28        28.91 o
  -9  -4   4        177.18        183.09        22.27 o
  -8  -4   4         45.77         44.75        16.38 o
  -7  -4   4        193.87        200.60        19.22 o
  -6  -4   4        181.96        209.77        16.93 o
  -5  -4   4        431.70        348.53        13.96 o
  -4  -4   4       1249.35       1198.67        31.14 o
  -3  -4   4        531.09        480.83        15.18 o
  -2  -4   4        214.79        220.04        10.47 o
  -1  -4   4        679.67        649.48        19.26 o
   0  -4   4       1160.32       1087.06        33.43 o
   1  -4   4         50.42         51.67         4.81 o
   2  -4   4        451.13        464.12        13.88 o
   3  -4   4         31.51         31.66         7.39 o
   4  -4   4         12.82         13.49        11.04 o
   5  -4   4        262.71        230.11        19.77 o
   6  -4   4        254.90        220.86        22.45 o
   7  -4   4         46.32         45.44        18.35 o
  -9  -3   4         14.64         32.17        17.20 o
  -8  -3   4        261.78        267.77        26.78 o
  -7  -3   4         45.58         65.86        14.64 o
  -6  -3   4         81.59         69.91        17.06 o
  -5  -3   4          3.70         -3.72         4.63 o
  -4  -3   4          9.29          6.39         5.22 o
  -3  -3   4        255.42        249.39        10.42 o
  -2  -3   4       1125.82        964.26        24.57 o
  -1  -3   4       1769.63       1658.41        39.26 o
   0  -3   4        663.74        594.04        16.40 o
   1  -3   4       1081.06        948.83        21.69 o
   2  -3   4       2703.85       2742.35        55.08 o
   3  -3   4        144.34        129.43         9.39 o
   4  -3   4        207.46        192.31        15.45 o
   5  -3   4        352.76        311.37        21.28 o
   6  -3   4         35.62         38.96        14.55 o
   7  -3   4          0.21         17.09        14.98 o
  -9  -2   4          0.25        -12.15        15.71 o
  -8  -2   4          0.47         -6.49        13.73 o
  -7  -2   4        336.18        310.64        33.65 o
  -6  -2   4        432.00        460.28        22.91 o
  -5  -2   4        538.27        514.24        14.10 o
  -4  -2   4       1148.42       1141.65        25.22 o
  -3  -2   4       1191.43       1093.14        27.73 o
  -2  -2   4       4088.11       4110.40        92.56 o
  -1  -2   4       1449.72       1355.81        32.35 o
   0  -2   4        288.80        272.67         9.23 o
   1  -2   4        143.93        160.60         7.51 o
   2  -2   4        257.14        277.74        10.67 o
   3  -2   4       1397.37       1384.27        34.81 o
   4  -2   4        799.59        754.29        29.11 o
   5  -2   4         30.78         35.31        17.54 o
   6  -2   4         65.52         60.38        14.06 o
   7  -2   4         20.50         17.83        14.91 o
   8  -2   4        128.03        103.83        36.49 o
  -9  -1   4          2.99        -10.31        16.08 o
  -8  -1   4          7.66         17.51        14.24 o
  -7  -1   4         13.00          6.60        14.93 o
  -6  -1   4        600.92        648.32        27.65 o
  -5  -1   4         39.54         62.56        10.17 o
  -4  -1   4         29.85         23.62         5.31 o
  -3  -1   4         37.21         30.05         4.25 o
  -2  -1   4        114.57        131.81        11.97 o
  -1  -1   4        511.77        459.74        12.75 o
   0  -1   4        845.38        812.71        17.59 o
   1  -1   4       7667.32       7778.73       172.16 o
   2  -1   4       1441.52       1434.07        29.91 o
   3  -1   4       1860.13       1752.49        36.47 o
   4  -1   4       2396.75       2210.00        96.90 o
   5  -1   4        102.85        130.84        15.04 o
   6  -1   4         50.34         43.13        13.74 o
   7  -1   4         95.24         67.77        15.92 o
   8  -1   4         26.01         17.57        16.59 o
  -9   0   4         24.70         40.50        18.42 o
  -8   0   4         83.81         66.73        20.14 o
  -7   0   4          3.66         -8.53        12.40 o
  -6   0   4         34.22         28.66        11.56 o
  -5   0   4        486.71        457.55        20.59 o
  -4   0   4       1798.31       1775.78        42.85 o
  -3   0   4       2210.28       2375.39        55.18 o
  -2   0   4        723.78        770.64        17.00 o
  -1   0   4       4251.52       4300.23        83.23 o
   0   0   4       4808.75       5098.18        87.87 o
   1   0   4        820.21        849.34        18.25 o
   2   0   4        575.60        542.51        12.96 o
   3   0   4        361.28        327.21         8.55 o
   4   0   4         21.61         23.03         7.83 o
   5   0   4        195.95        223.94        21.30 o
   6   0   4        786.85        788.20        55.93 o
   7   0   4         21.71         12.80        12.54 o
   8   0   4        115.73        123.26        19.07 o
  -9   1   4         10.91          4.27        35.55 o
  -8   1   4         96.80        100.94        18.83 o
  -7   1   4          4.60         15.53        13.73 o
  -6   1   4          2.09         15.02        13.03 o
  -5   1   4         46.27         35.19         9.51 o
  -4   1   4        388.87        442.29        14.20 o
  -3   1   4        563.82        658.54        18.02 o
  -2   1   4       1114.85       1082.76        26.35 o
  -1   1   4        448.09        397.55        10.86 o
   0   1   4       1640.92       1604.87        95.24 o
   1   1   4       3299.48       3319.87        74.52 o
   2   1   4       2581.85       2428.68        55.55 o
   3   1   4       6873.29       6915.19       133.15 o
   4   1   4        511.87        515.29        21.08 o
   5   1   4        319.17        274.28        16.41 o
   6   1   4       1129.52        990.45        75.83 o
   7   1   4         25.52         38.52        13.06 o
   8   1   4         16.36        -11.85        13.07 o
   9   1   4          1.73         10.31        16.19 o
  -8   2   4          0.27         15.45        18.01 o
  -7   2   4        278.03        286.22        22.91 o
  -6   2   4        537.53        627.73        45.74 o
  -5   2   4        232.92        237.44        36.00 o
  -4   2   4         96.87        104.14         7.91 o
  -3   2   4        250.22        249.48         9.78 o
  -2   2   4       3155.75       3492.52        78.90 o
  -1   2   4        975.71       1175.79        27.81 o
   0   2   4        257.20        266.56        10.39 o
   1   2   4       3659.38       3951.21        89.18 o
   2   2   4       3656.35       3674.34        82.54 o
   3   2   4        553.06        622.90        17.58 o
   4   2   4        635.62        592.54        14.56 o
   5   2   4        114.50        102.90        11.56 o
   6   2   4          0.56         -0.24         9.72 o
   7   2   4        128.78        152.00        17.39 o
   8   2   4        217.64        216.05        29.12 o
   9   2   4          1.74         -1.60        14.70 o
  -8   3   4         52.12         91.71        41.95 o
  -7   3   4        158.78        138.66        19.27 o
  -6   3   4        360.61        433.97        25.14 o
  -5   3   4        183.18        229.22        17.57 o
  -4   3   4         53.69         53.12         6.79 o
  -3   3   4        841.43        758.50        20.85 o
  -2   3   4         58.46         76.53         6.08 o
  -1   3   4       1357.33       1323.03        35.33 o
   0   3   4        646.65        680.18        16.83 o
   1   3   4       2794.72       2892.74        65.13 o
   2   3   4        606.14        591.07        15.59 o
   3   3   4       1384.25       1391.30        29.02 o
   4   3   4       1819.42       1580.37        34.07 o
   5   3   4       1668.32       1502.48        48.82 o
   6   3   4        154.08        146.46        14.93 o
   7   3   4         81.59         78.53        14.17 o
   8   3   4        271.56        216.02        40.03 o
   9   3   4          1.21         10.34        14.91 o
  -8   4   4         25.76         25.25        31.99 o
  -7   4   4          4.26         17.77        16.42 o
  -6   4   4          0.21         -1.11        14.03 o
  -5   4   4        151.59        171.35        17.72 o
  -4   4   4       1494.01       1724.25        43.01 o
  -3   4   4         52.24         61.92         6.98 o
  -2   4   4        465.31        474.12        14.49 o
  -1   4   4        167.24        136.57         5.87 o
   0   4   4       4824.53       5285.81       117.65 o
   1   4   4       2214.58       2387.14        54.63 o
   2   4   4         43.49         56.07         5.00 o
   3   4   4        852.06        797.35        18.61 o
   4   4   4        263.05        248.13         8.54 o
   5   4   4         29.75         39.00         9.72 o
   6   4   4        339.31        366.06        22.28 o
   7   4   4          0.26         -2.13        11.06 o
   8   4   4          7.50         12.07        12.68 o
   9   4   4         49.97         71.75        17.43 o
  -8   5   4         52.60         70.85        19.55 o
  -7   5   4         96.94        125.62        32.94 o
  -6   5   4        107.50        176.51        21.08 o
  -5   5   4        251.61        283.79        22.04 o
  -4   5   4        336.98        335.44        14.14 o
  -3   5   4         27.14         60.23         7.55 o
  -2   5   4        146.85        260.79        11.13 o
  -1   5   4         54.08         84.67         5.96 o
   0   5   4          8.29         20.84         6.14 o
   1   5   4        106.69        111.34         6.49 o
   2   5   4        766.13        772.09        20.23 o
   3   5   4       2396.15       2409.17        48.45 o
   4   5   4        510.22        513.07        13.57 o
   5   5   4        309.36        292.67        15.71 o
   6   5   4        686.22        632.32        25.96 o
   7   5   4        291.35        271.58        19.10 o
   8   5   4          1.72         -0.55        12.20 o
   9   5   4         33.63         16.93        35.07 o
  -7   6   4         22.05         -2.37        15.45 o
  -6   6   4         74.07         72.06        17.34 o
  -5   6   4          0.90        -10.41        12.28 o
  -4   6   4          5.27          9.79         7.72 o
  -3   6   4        379.98        382.76        17.50 o
  -2   6   4       2078.75       2381.69        49.05 o
  -1   6   4       1657.12       1843.16        38.44 o
   0   6   4        246.35        225.35         9.24 o
   1   6   4       1528.07       1553.45        37.37 o
   2   6   4       2456.93       2487.09        57.90 o
   3   6   4       2331.91       2460.40        49.63 o
   4   6   4         39.29         44.88         5.41 o
   5   6   4        151.50        133.81        12.06 o
   6   6   4        107.25        103.36        13.50 o
   7   6   4         13.61         11.37        11.47 o
   8   6   4        210.77        179.56        19.22 o
   9   6   4          0.39          1.13        14.01 o
  -7   7   4         21.51          9.43        20.14 o
  -6   7   4         48.81         64.95        17.95 o
  -5   7   4        149.43        151.56        19.09 o
  -4   7   4        152.01        167.49        17.14 o
  -3   7   4        469.67        545.80        19.06 o
  -2   7   4        638.67        664.72        17.68 o
  -1   7   4        376.07        392.46        12.26 o
   0   7   4         48.46         77.21        12.08 o
   1   7   4        117.77        120.71         7.70 o
   2   7   4         11.36         28.20         7.87 o
   3   7   4        397.23        374.79        11.02 o
   4   7   4        684.72        661.10        16.79 o
   5   7   4        558.93        523.74        17.12 o
   6   7   4        159.10        136.97        13.76 o
   7   7   4         12.93         39.73        12.82 o
   8   7   4        160.91        172.80        18.76 o
   9   7   4         23.19         26.03        14.90 o
  -6   8   4         10.72        -15.64        22.75 o
  -5   8   4         28.25         42.66        25.12 o
  -4   8   4        227.60        251.78        20.58 o
  -3   8   4         11.07          9.60         7.38 o
  -2   8   4          3.37         10.61         6.43 o
  -1   8   4        272.44        289.52        12.74 o
   0   8   4       1458.19       1489.58        37.46 o
   1   8   4       1359.80       1536.84        38.10 o
   2   8   4        896.53        873.91        23.79 o
   3   8   4        157.20        173.98         7.74 o
   4   8   4       1305.14       1210.39        27.13 o
   5   8   4        302.87        270.20        14.66 o
   6   8   4         11.62         15.49         9.78 o
   7   8   4         13.40         29.83        12.15 o
   8   8   4          1.36         18.02        13.29 o
   9   8   4          0.62          9.03        13.89 o
  -6   9   4          3.21         14.38        18.33 o
  -5   9   4         33.47         36.32        16.85 o
  -4   9   4         35.04         25.93        15.49 o
  -3   9   4        130.25        155.55        13.80 o
  -2   9   4         18.78         12.48         9.16 o
  -1   9   4        184.32        172.59        15.90 o
   0   9   4        468.59        471.91        22.27 o
   1   9   4         66.72         92.97        14.22 o
   2   9   4          0.22          2.88         9.21 o
   3   9   4        237.02        212.53        15.52 o
   4   9   4         52.49         81.00        10.85 o
   5   9   4        403.82        341.17        14.47 o
   6   9   4        209.07        230.79        16.72 o
   7   9   4        179.68        192.22        17.76 o
   8   9   4         70.75         89.67        21.80 o
   9   9   4          2.18        -14.72        24.41 o
  -5  10   4          1.23         11.86        17.75 o
  -4  10   4          7.18         -2.90        15.71 o
  -3  10   4         31.46         17.28        10.13 o
  -2  10   4        268.25        251.98        26.04 o
  -1  10   4          3.88         -1.14        19.20 o
   0  10   4         41.77         59.70        13.06 o
   1  10   4        375.01        377.88        21.44 o
   2  10   4       1030.91        985.68        37.92 o
   3  10   4       1301.89       1338.57        84.60 o
   4  10   4        375.07        355.59        20.27 o
   5  10   4         11.06          6.35        10.55 o
   6  10   4        295.17        323.67        30.33 o
   7  10   4         84.93         90.05        23.22 o
   8  10   4          8.36         43.13        22.75 o
   9  10   4          3.03         -6.64        23.22 o
  -4  11   4          1.02         16.67        24.65 o
  -3  11   4          3.85          1.37        11.20 o
  -2  11   4         29.75         29.90        13.06 o
  -1  11   4         34.33         29.01        13.36 o
   0  11   4         24.75         33.01        13.36 o
   1  11   4         35.92         29.16        18.96 o
   2  11   4        453.25        443.92        24.95 o
   3  11   4          7.87          1.30        29.39 o
   4  11   4         12.59         28.17        15.64 o
   5  11   4         50.95         47.54        12.87 o
   6  11   4          2.14        -14.22        16.11 o
   7  11   4         61.37         61.14        21.33 o
   8  11   4         47.97         55.45        25.12 o
  -3  12   4         15.04         27.02        18.25 o
  -2  12   4          4.04          7.82        14.08 o
  -1  12   4         21.40         17.09        14.06 o
   0  12   4        169.52        187.89        20.44 o
   1  12   4         86.63         98.30        17.54 o
   2  12   4          5.28         -9.11        22.51 o
   3  12   4        141.18        180.32        23.46 o
   4  12   4        148.61        189.25        21.26 o
   5  12   4        435.23        470.59        36.49 o
   6  12   4         78.36        100.01        25.12 o
   7  12   4          9.93         -5.21        20.38 o
   8  12   4         58.20         89.10        28.44 o
  -2  13   4         22.74         30.64        15.88 o
  -1  13   4         25.26         16.83        15.08 o
   0  13   4        172.18        172.41        21.75 o
   1  13   4         61.57         68.96        18.54 o
   2  13   4         24.89         27.06        17.26 o
   3  13   4         42.87         72.66        18.88 o
   4  13   4         62.67         77.80        18.01 o
   5  13   4         12.85         34.02        15.58 o
   6  13   4         59.58         79.63        25.59 o
   7  13   4          6.93          8.06        22.75 o
  -1  14   4          2.92         12.88        15.92 o
   0  14   4          0.14         -6.99        16.23 o
   1  14   4         13.31          6.17        16.63 o
   2  14   4         50.30         82.50        35.07 o
   3  14   4         91.48        116.78        21.51 o
   4  14   4          2.83        -13.40        22.04 o
   5  14   4         17.63         31.34        16.47 o
   6  14   4         55.09         85.31        27.96 o
   7  14   4         70.33         57.82        26.54 o
   0  15   4         22.41         16.63        17.74 o
   1  15   4          5.94        -21.51        21.57 o
   2  15   4        122.94        112.28        21.71 o
   3  15   4          0.66         25.45        36.49 o
   4  15   4          9.60         44.96        26.07 o
   5  15   4          0.54        -15.71        15.71 o
  -5 -12   5         23.95         19.01        19.03 o
  -4 -12   5         60.63         60.33        21.32 o
  -3 -12   5          6.26         20.05        18.57 o
  -2 -12   5          1.19        -18.25        18.25 o
  -1 -12   5         44.94         56.57        18.25 o
  -6 -11   5          1.86         -9.10        16.83 o
  -5 -11   5         10.94         18.54        17.18 o
  -4 -11   5          2.49         -5.84        16.40 o
  -3 -11   5         77.86        104.24        20.17 o
  -2 -11   5         16.99         16.87        16.09 o
  -1 -11   5         12.83         35.07        27.25 o
   0 -11   5         15.96         18.65        19.43 o
   1 -11   5         40.50          8.96        14.64 o
  -7 -10   5         32.20         45.97        25.12 o
  -6 -10   5        119.72        119.94        20.03 o
  -5 -10   5          5.25         15.36        16.16 o
  -4 -10   5         42.59         29.77        17.08 o
  -3 -10   5         20.19         18.76        16.31 o
  -2 -10   5         90.95         90.26        18.41 o
  -1 -10   5          1.95         21.93        14.35 o
   0 -10   5          1.75         -6.92        13.06 o
   1 -10   5         61.18         63.19        16.16 o
   2 -10   5         21.38          8.60        13.77 o
  -8  -9   5          2.60         -0.95        23.22 o
  -7  -9   5         27.13         54.98        26.07 o
  -6  -9   5        172.35        213.75        23.12 o
  -5  -9   5          5.38         15.35        15.58 o
  -4  -9   5         18.54          5.87        17.30 o
  -3  -9   5          1.09        -13.59        13.59 o
  -2  -9   5         29.38         38.87        15.07 o
  -1  -9   5        291.57        325.07        30.57 o
   0  -9   5          1.47         -0.09        17.77 o
   1  -9   5        112.01         82.71        16.16 o
   2  -9   5          1.31          1.67        13.06 o
   3  -9   5         91.60         30.61        17.42 o
  -8  -8   5         14.48        -14.22        21.80 o
  -7  -8   5         10.53        -10.43        20.38 o
  -6  -8   5         25.99         57.70        15.74 o
  -5  -8   5         99.79        154.51        25.59 o
  -4  -8   5        641.26        786.02        42.42 o
  -3  -8   5          8.97         25.96        13.59 o
  -2  -8   5        153.84        180.79        34.84 o
  -1  -8   5        234.22        280.05        37.92 o
   0  -8   5        109.58        108.78        15.48 o
   1  -8   5         32.39         24.30        13.06 o
   2  -8   5         14.93          1.31        12.35 o
   3  -8   5         77.70         65.31        21.80 o
   4  -8   5         17.23         25.00        19.74 o
  -8  -7   5        100.78        158.78        30.33 o
  -7  -7   5         64.79        101.43        24.65 o
  -6  -7   5         48.12         21.80        26.54 o
  -5  -7   5         49.95         77.91        15.42 o
  -4  -7   5        257.19        293.43        29.39 o
  -3  -7   5          0.67         -8.02        11.72 o
  -2  -7   5         96.52        144.08        16.97 o
  -1  -7   5          0.12         -9.67        10.90 o
   0  -7   5         68.46         86.85        21.33 o
   1  -7   5        251.89        262.76        19.64 o
   2  -7   5         14.02          7.18         9.95 o
   3  -7   5         69.53         83.03        16.22 o
   4  -7   5          1.39        -16.25        16.25 o
   5  -7   5         70.71         73.51        29.86 o
  -9  -6   5          3.56          0.47        25.59 o
  -8  -6   5         30.92         42.18        23.22 o
  -7  -6   5          2.61         26.07        21.80 o
  -6  -6   5         38.34         65.88        21.80 o
  -5  -6   5         17.54         30.21        12.05 o
  -4  -6   5         10.84          5.96        11.38 o
  -3  -6   5        855.17        925.39        34.85 o
  -2  -6   5       1418.22       1465.71        48.60 o
  -1  -6   5        198.59        237.92        19.88 o
   0  -6   5        133.36        134.27        15.32 o
   1  -6   5        980.56        962.80        35.68 o
   2  -6   5         54.25         66.56        11.36 o
   3  -6   5         56.09         42.24        10.89 o
   4  -6   5         14.52        -14.05        14.73 o
   5  -6   5          4.26         26.50        17.54 o
   6  -6   5          9.61         -7.58        27.49 o
  -9  -5   5         31.99         25.57        15.15 o
  -8  -5   5         38.69         40.10        14.98 o
  -7  -5   5        185.03        217.75        19.13 o
  -6  -5   5        339.12        351.33        19.93 o
  -5  -5   5        125.38        122.73        10.81 o
  -4  -5   5        176.04        150.35        10.46 o
  -3  -5   5         40.17         29.57         6.63 o
  -2  -5   5        342.07        385.30        13.93 o
  -1  -5   5        137.34        130.29        12.90 o
   0  -5   5        471.97        468.50        21.44 o
   1  -5   5         11.00          5.79         7.08 o
   2  -5   5        230.27        224.45        14.08 o
   3  -5   5        223.28        173.29        15.01 o
   4  -5   5        120.38        147.88        26.54 o
   5  -5   5         43.94         39.81        24.17 o
   6  -5   5          1.68         -8.53        23.22 o
  -9  -4   5          1.86         -0.98        15.11 o
  -8  -4   5          0.34          1.10        13.42 o
  -7  -4   5         15.96          7.11        11.57 o
  -6  -4   5         94.99         86.87        21.80 o
  -5  -4   5         56.26         51.78         8.43 o
  -4  -4   5        306.57        279.92        12.77 o
  -3  -4   5        123.90        117.89         8.56 o
  -2  -4   5        147.72        146.62         8.45 o
  -1  -4   5       2116.07       2022.79        51.92 o
   0  -4   5       1352.95       1304.01        32.80 o
   1  -4   5        155.83        145.61         7.09 o
   2  -4   5        257.58        243.85         9.19 o
   3  -4   5        805.17        739.58        22.93 o
   4  -4   5        109.47         96.88        22.51 o
   5  -4   5         38.59         28.08        13.97 o
   6  -4   5         10.80          0.23        14.90 o
   7  -4   5          0.64         11.38        27.02 o
  -9  -3   5         21.44         -0.46        14.78 o
  -8  -3   5         46.97         47.76        27.73 o
  -7  -3   5         57.28         55.94        13.78 o
  -6  -3   5          2.90         -2.67         9.34 o
  -5  -3   5        176.80        173.95         9.34 o
  -4  -3   5       1126.86       1050.60        28.08 o
  -3  -3   5         66.41         51.30         6.56 o
  -2  -3   5        117.64        111.70         9.24 o
  -1  -3   5         89.66         93.79         6.85 o
   0  -3   5        259.70        283.41        10.62 o
   1  -3   5         62.05         63.02         5.97 o
   2  -3   5        149.23        125.87         7.63 o
   3  -3   5          7.07         11.16         7.77 o
   4  -3   5         29.02         51.32        21.33 o
   5  -3   5        228.84        201.84        19.09 o
   6  -3   5        170.79        202.54        20.75 o
   7  -3   5         36.41         32.94        23.46 o
  -9  -2   5         48.61          9.30        36.26 o
  -8  -2   5         35.27         32.51        14.89 o
  -7  -2   5         13.34         15.02        12.87 o
  -6  -2   5         52.00         52.09        16.11 o
  -5  -2   5         36.23         33.64         6.16 o
  -4  -2   5        199.06        200.33         8.71 o
  -3  -2   5       1113.50       1053.47        27.17 o
  -2  -2   5       1664.17       1493.71        36.10 o
  -1  -2   5       1116.87       1084.56        26.79 o
   0  -2   5        107.88        113.20         6.89 o
   1  -2   5       5530.91       5449.27       106.15 o
   2  -2   5       1069.06       1073.48        23.99 o
   3  -2   5        416.51        377.58        11.90 o
   4  -2   5        136.75        128.44        13.50 o
   5  -2   5        477.64        479.18        44.79 o
   6  -2   5         32.06         10.42        13.73 o
   7  -2   5         16.62         24.13        14.89 o
   8  -2   5         38.59         10.96        16.59 o
  -9  -1   5          1.08        -13.23        13.23 o
  -8  -1   5          8.94         -4.03        14.08 o
  -7  -1   5        177.05        153.61        17.57 o
  -6  -1   5        678.88        671.82        37.92 o
  -5  -1   5        494.49        504.58        23.09 o
  -4  -1   5        245.80        226.57         8.86 o
  -3  -1   5        307.87        282.36         9.29 o
  -2  -1   5       1225.56       1229.38        43.97 o
  -1  -1   5        506.12        410.98        12.27 o
   0  -1   5         18.93         24.67         4.37 o
   1  -1   5        133.64        127.58         7.07 o
   2  -1   5       1070.68       1246.60        31.10 o
   3  -1   5         25.47         23.19         4.94 o
   4  -1   5         62.31         83.77        11.87 o
   5  -1   5          2.33         24.54        24.41 o
   6  -1   5         79.36        101.77        16.42 o
   7  -1   5         65.74         40.71        14.89 o
   8  -1   5        151.56        121.72        30.33 o
  -9   0   5          4.20         -4.78        15.41 o
  -8   0   5         57.17         54.85        16.53 o
  -7   0   5        118.92        124.26        16.72 o
  -6   0   5        571.57        556.23        25.62 o
  -5   0   5         72.67         88.08         8.72 o
  -4   0   5        223.82        219.00        13.85 o
  -3   0   5        114.30        114.89         7.43 o
  -2   0   5         38.44         59.10         8.48 o
  -1   0   5       2580.06       2383.37        47.45 o
   0   0   5       2645.00       2396.47        47.68 o
   1   0   5       1844.72       2036.08        41.05 o
   2   0   5        838.69       1027.95        22.45 o
   3   0   5       2252.56       2271.96        41.32 o
   4   0   5        585.33        551.13        18.23 o
   5   0   5         28.73         24.72        11.04 o
   6   0   5        210.15        207.98        18.60 o
   7   0   5         46.65          9.91        14.36 o
   8   0   5         66.87         37.64        26.78 o
  -9   1   5          1.62         -7.29        15.11 o
  -8   1   5          1.22        -14.70        14.70 o
  -7   1   5         12.02         15.26        14.03 o
  -6   1   5          8.33         -3.94        10.89 o
  -5   1   5        336.21        273.25        28.91 o
  -4   1   5       1730.59       1862.89        45.04 o
  -3   1   5       1570.06       1607.73        38.85 o
  -2   1   5       1315.58       1360.11        32.64 o
  -1   1   5       1720.19       1770.99        40.93 o
   0   1   5       2272.83       2366.90        66.52 o
   1   1   5       1819.55       1727.63        34.95 o
   2   1   5        193.83        190.66        11.87 o
   3   1   5         29.48         35.46         4.80 o
   4   1   5        135.24        144.85         9.76 o
   5   1   5        117.01        123.83        13.88 o
   6   1   5         87.33         94.39        15.88 o
   7   1   5         44.80         37.75        14.10 o
   8   1   5         26.80         22.86        14.51 o
  -8   2   5         81.81         83.25        17.08 o
  -7   2   5         60.56         66.80        16.38 o
  -6   2   5        121.64        137.89        18.25 o
  -5   2   5        215.67        206.76        20.62 o
  -4   2   5        479.16        490.27        15.80 o
  -3   2   5         42.23         60.81         6.46 o
  -2   2   5       3357.81       3468.27        78.63 o
  -1   2   5       1359.12       1380.78        40.72 o
   0   2   5        257.68        211.72         9.72 o
   1   2   5       2428.96       2234.08        51.16 o
   2   2   5       3422.35       3537.60        79.99 o
   3   2   5       1100.10       1037.28        22.79 o
   4   2   5         66.69         59.32         5.44 o
   5   2   5        542.80        485.71        21.44 o
   6   2   5        848.88        734.68        29.80 o
   7   2   5          1.90         -0.11        12.56 o
   8   2   5         58.68         30.30        14.73 o
   9   2   5          9.89         14.90        15.66 o
  -8   3   5         12.80        -11.36        14.55 o
  -7   3   5          2.96        -13.49        18.48 o
  -6   3   5         11.25         -8.10        11.87 o
  -5   3   5          3.69         -0.23         9.65 o
  -4   3   5        601.61        598.42        28.34 o
  -3   3   5        174.21        230.28        12.63 o
  -2   3   5       8373.18       9385.25       207.75 o
  -1   3   5       2248.42       2706.27        61.66 o
   0   3   5       1879.41       1970.57        86.26 o
   1   3   5       2737.66       2935.51        66.40 o
   2   3   5       2134.86       2244.79        51.90 o
   3   3   5        856.70        805.17        21.13 o
   4   3   5         24.06         23.07         4.42 o
   5   3   5         42.08         57.58        10.71 o
   6   3   5         80.82         79.31        12.39 o
   7   3   5        186.36        179.66        25.36 o
   8   3   5         28.90         27.75        14.22 o
   9   3   5         19.90         24.56        16.04 o
  -8   4   5         24.69         10.42        17.59 o
  -7   4   5        100.58        122.66        28.20 o
  -6   4   5         97.41        138.19        20.85 o
  -5   4   5         16.10         29.48        12.80 o
  -4   4   5        172.26        193.35        10.86 o
  -3   4   5         53.19         66.37         7.25 o
  -2   4   5       1428.74       1585.20        38.30 o
  -1   4   5        274.09        330.37         9.18 o
   0   4   5       1856.52       1918.34        44.49 o
   1   4   5       1684.46       1809.43        42.22 o
   2   4   5        358.31        310.58        12.58 o
   3   4   5        828.31        750.90        20.15 o
   4   4   5       2644.66       2560.12        51.88 o
   5   4   5        872.50        856.80        24.81 o
   6   4   5         51.27         71.01        15.64 o
   7   4   5        287.29        253.83        18.76 o
   8   4   5        190.93        126.94        17.08 o
   9   4   5          1.77          0.48        14.36 o
  -7   5   5         10.48         18.64        16.38 o
  -6   5   5         30.32         48.89        15.41 o
  -5   5   5         24.71         45.93        20.38 o
  -4   5   5        676.77        748.23        22.88 o
  -3   5   5        387.39        455.48        15.66 o
  -2   5   5        944.65        951.61        27.48 o
  -1   5   5       1222.31       1246.56        26.65 o
   0   5   5       5315.15       5892.09       131.61 o
   1   5   5       1296.06       1339.27        32.55 o
   2   5   5        284.99        286.67        10.02 o
   3   5   5       1012.93       1039.78        26.45 o
   4   5   5        767.19        735.61        17.80 o
   5   5   5        143.13        149.06        13.46 o
   6   5   5        122.69        131.05        14.08 o
   7   5   5         15.42         22.51        11.39 o
   8   5   5         18.71         24.39        13.88 o
   9   5   5         40.34         51.42        16.09 o
  -7   6   5        120.30        122.58        19.76 o
  -6   6   5          2.01          0.48        14.91 o
  -5   6   5        373.57        419.11        24.46 o
  -4   6   5        340.77        351.37        15.83 o
  -3   6   5        127.31        150.01        10.55 o
  -2   6   5         53.59         73.38         6.79 o
  -1   6   5         55.12         65.99         5.90 o
   0   6   5          2.83          7.67         4.44 o
   1   6   5       1079.26       1128.44        31.50 o
   2   6   5       1800.24       1760.30        42.13 o
   3   6   5        378.43        303.14        11.21 o
   4   6   5         58.90         66.63         6.70 o
   5   6   5        164.28        156.60        10.58 o
   6   6   5       1301.31       1213.97        41.36 o
   7   6   5        318.24        280.71        19.27 o
   8   6   5         76.04         86.84        16.25 o
   9   6   5         68.76         66.50        16.57 o
  -7   7   5         14.85         43.59        41.47 o
  -6   7   5          4.43         18.84        25.59 o
  -5   7   5         26.86         53.29        15.58 o
  -4   7   5         89.69        101.70        11.28 o
  -3   7   5        121.36        132.47         9.69 o
  -2   7   5       1058.90       1110.79        25.94 o
  -1   7   5        973.73       1006.49        26.96 o
   0   7   5        397.99        410.82        17.55 o
   1   7   5        955.47        880.63        23.77 o
   2   7   5       3466.89       3535.47        81.16 o
   3   7   5         90.70         87.32         7.93 o
   4   7   5        259.44        284.18        10.17 o
   5   7   5         77.26         90.70         8.11 o
   6   7   5        228.28        196.93        15.52 o
   7   7   5         38.01         27.59        12.28 o
   8   7   5         56.44         51.90        15.04 o
   9   7   5          5.98         15.06        14.80 o
  -6   8   5         79.22         31.76        24.65 o
  -5   8   5        220.82        232.38        23.06 o
  -4   8   5         14.03         26.13        10.75 o
  -3   8   5        628.98        607.86        30.72 o
  -2   8   5         50.65         46.41         7.43 o
  -1   8   5        160.75        157.56        10.64 o
   0   8   5        124.03        157.37         9.96 o
   1   8   5        127.19        144.31         9.35 o
   2   8   5          9.75         10.75         5.11 o
   3   8   5        120.64        125.55         8.99 o
   4   8   5        910.31        859.08        20.81 o
   5   8   5        609.29        570.94        16.25 o
   6   8   5         65.02         63.20        11.94 o
   7   8   5         53.34         72.81        13.76 o
   8   8   5        459.54        426.60        37.21 o
   9   8   5         73.63         56.77        16.28 o
  -6   9   5         52.89         58.13        25.36 o
  -5   9   5         35.01         32.66        20.62 o
  -4   9   5        110.45        186.26        40.52 o
  -3   9   5        109.46        178.01        14.35 o
  -2   9   5        660.82        720.43        39.44 o
  -1   9   5        595.80        648.53        28.67 o
   0   9   5       1767.98       1782.33        56.12 o
   1   9   5       1166.21       1148.05        39.35 o
   2   9   5         56.63         73.82        11.89 o
   3   9   5        507.98        454.35        16.11 o
   4   9   5        737.92        703.10        18.25 o
   5   9   5         28.46         45.14         9.80 o
   6   9   5         80.39         94.79        13.21 o
   7   9   5          2.30          0.07        11.00 o
   8   9   5         71.69         84.05        17.30 o
   9   9   5          7.08          8.77        13.75 o
  -5  10   5         37.47         66.73        38.15 o
  -4  10   5        193.72        201.30        22.61 o
  -3  10   5        267.86        248.26        34.94 o
  -2  10   5        256.12        229.48        41.92 o
  -1  10   5        551.73        495.42        36.02 o
   0  10   5        348.06        337.52        20.71 o
   1  10   5        121.42        148.94        16.57 o
   2  10   5         17.89         22.26        22.28 o
   3  10   5        392.81        381.63        21.57 o
   4  10   5          1.03          6.60         9.99 o
   5  10   5          2.30          7.95         9.68 o
   6  10   5        360.99        373.91        32.23 o
   7  10   5        188.82        200.01        28.44 o
   8  10   5         10.74         -2.37        19.43 o
   9  10   5          8.75         31.28        25.12 o
  -4  11   5         19.80          6.76        14.89 o
  -3  11   5         26.61         16.53        10.80 o
  -2  11   5        177.63        219.75        37.18 o
  -1  11   5         73.11         85.50        14.89 o
   0  11   5        274.35        286.24        20.56 o
   1  11   5        540.35        562.71        33.65 o
   2  11   5        364.14        389.69        23.12 o
   3  11   5        891.03        910.32        36.19 o
   4  11   5          4.58          7.08        11.34 o
   5  11   5        177.07        182.49        17.91 o
   6  11   5        174.94        200.96        27.96 o
   7  11   5          3.40          3.79        18.01 o
   8  11   5          1.53          1.90        19.91 o
  -3  12   5         57.58         29.46        13.21 o
  -2  12   5        239.68        185.89        53.32 o
  -1  12   5        177.92        164.90        19.27 o
   0  12   5        108.06         94.20        26.07 o
   1  12   5         36.41         32.49        14.22 o
   2  12   5         33.95         27.33        14.98 o
   3  12   5          0.06         -1.98        14.06 o
   4  12   5        149.88        145.14        32.94 o
   5  12   5        278.78        245.09        20.93 o
   6  12   5          3.36         -7.11        16.59 o
   7  12   5         11.32         31.76        22.75 o
   8  12   5         85.74        114.22        28.91 o
  -3  13   5         10.72          4.74        20.85 o
  -2  13   5          7.28          1.34        13.57 o
  -1  13   5         14.14         18.31        14.73 o
   0  13   5        125.18        164.84        20.94 o
   1  13   5         22.50         22.05        15.83 o
   2  13   5        255.56        320.65        45.97 o
   3  13   5        186.33        173.08        22.51 o
   4  13   5        230.89        244.82        23.12 o
   5  13   5        288.95        305.25        24.25 o
   6  13   5         17.92         16.59        20.85 o
   7  13   5         26.45         36.49        23.22 o
  -1  14   5         20.44         -6.38        40.52 o
   0  14   5         77.17         77.21        19.27 o
   1  14   5         50.59         48.38        18.49 o
   2  14   5         22.58         49.79        18.35 o
   3  14   5          1.38          7.14        16.85 o
   4  14   5        106.64        160.59        22.53 o
   5  14   5          5.57         31.87        15.66 o
   6  14   5          8.21          3.32        20.38 o
   7  14   5         83.48         60.67        27.49 o
   0  15   5          9.02         10.17        18.21 o
   1  15   5          4.99         -2.28        17.74 o
   2  15   5         80.67         49.75        36.26 o
   3  15   5          2.87         15.26        18.35 o
   4  15   5        110.87        125.24        22.27 o
   5  15   5          9.39          3.73        16.17 o
  -5 -11   6         22.20         56.58        20.49 o
  -4 -11   6         49.54         54.46        21.80 o
  -3 -11   6         12.52         13.74        18.14 o
  -2 -11   6        128.46        133.34        21.39 o
  -1 -11   6          2.28        -14.61        14.61 o
   0 -11   6         54.86         74.36        19.03 o
  -6 -10   6          5.43         -3.55        17.30 o
  -5 -10   6         52.12         64.66        37.44 o
  -4 -10   6          0.16         17.99        17.43 o
  -3 -10   6          4.85          6.64        16.56 o
  -2 -10   6         39.30         14.70        31.28 o
  -1 -10   6         12.01         33.52        15.93 o
   0 -10   6         27.22         23.26        24.17 o
   1 -10   6        119.14         77.41        17.06 o
   2 -10   6         71.63         70.17        17.27 o
  -7  -9   6          7.66         17.54        23.70 o
  -6  -9   6         59.06         74.18        29.15 o
  -5  -9   6         11.15         16.98        22.28 o
  -4  -9   6         22.62         33.71        17.00 o
  -3  -9   6         82.91         64.53        18.22 o
  -2  -9   6        287.24        324.71        52.37 o
  -1  -9   6        102.87        108.87        18.30 o
   0  -9   6        166.75        167.15        50.00 o
   1  -9   6         26.15        -10.71        12.98 o
   2  -9   6         41.69         94.14        17.36 o
   3  -9   6         25.81         14.22        24.17 o
  -8  -8   6          1.51         30.81        25.12 o
  -7  -8   6         22.46          3.32        22.75 o
  -6  -8   6        100.90        144.17        46.21 o
  -5  -8   6         59.88        105.43        18.58 o
  -4  -8   6          0.22          0.43        19.67 o
  -3  -8   6        102.94        118.69        18.54 o
  -2  -8   6          3.08         -9.28        13.85 o
  -1  -8   6         13.60         23.68        14.34 o
   0  -8   6         88.02        106.06        18.25 o
   1  -8   6         24.66         -2.90        12.71 o
   2  -8   6         42.01         51.37        15.32 o
   3  -8   6        157.65        111.76        19.16 o
   4  -8   6         96.23        107.64        21.28 o
  -8  -7   6         14.92         -4.74        20.38 o
  -7  -7   6          2.53         -4.27        18.96 o
  -6  -7   6         12.08         14.69        13.39 o
  -5  -7   6         95.48        135.94        38.39 o
  -4  -7   6        294.13        410.35        25.64 o
  -3  -7   6        183.53        190.82        20.62 o
  -2  -7   6         43.59         51.71        22.99 o
  -1  -7   6        178.01        206.67        34.10 o
   0  -7   6        172.72        207.20        39.08 o
   1  -7   6        162.53        152.75        34.84 o
   2  -7   6         14.68         38.70        11.08 o
   3  -7   6         42.70         11.38        15.75 o
   4  -7   6         12.76          7.42        17.57 o
   5  -7   6         15.55         -6.03        19.16 o
  -8  -6   6         71.38         83.42        25.59 o
  -7  -6   6         12.99        -10.90        18.96 o
  -6  -6   6          1.51          3.32        13.07 o
  -5  -6   6         74.40        106.94        15.75 o
  -4  -6   6        448.01        490.73        27.73 o
  -3  -6   6        159.27        195.87        19.09 o
  -2  -6   6         38.79         50.09        13.57 o
  -1  -6   6        158.88        159.60        16.53 o
   0  -6   6        138.74        138.70        29.39 o
   1  -6   6         24.21         13.82        18.48 o
   2  -6   6        241.14        232.17        15.64 o
   3  -6   6         70.71        105.87        13.67 o
   4  -6   6         13.35         14.61        15.74 o
   5  -6   6        171.43        195.85        44.77 o
  -8  -5   6          5.20         20.29        14.51 o
  -7  -5   6         62.91         49.23        14.51 o
  -6  -5   6        135.77        114.52        14.44 o
  -5  -5   6        108.76        117.34        11.23 o
  -4  -5   6        107.42        115.51        10.37 o
  -3  -5   6        389.14        397.47        16.11 o
  -2  -5   6       1463.29       1502.09        49.53 o
  -1  -5   6        560.63        583.51        24.77 o
   0  -5   6        386.20        396.53        30.33 o
   1  -5   6        215.14        235.38        13.47 o
   2  -5   6        247.75        260.79        15.81 o
   3  -5   6         79.94         89.62        11.80 o
   4  -5   6          1.16         -1.66        14.75 o
   5  -5   6         26.72         62.09        26.07 o
   6  -5   6          0.16         -2.37        25.59 o
  -9  -4   6         14.69         32.15        18.01 o
  -8  -4   6          0.68         24.90        14.31 o
  -7  -4   6        192.69        192.83        19.02 o
  -6  -4   6        418.19        421.62        60.90 o
  -5  -4   6         92.76         88.86        11.34 o
  -4  -4   6         30.06         41.43         7.66 o
  -3  -4   6        361.57        315.90        13.32 o
  -2  -4   6        810.63        770.09        22.03 o
  -1  -4   6        234.13        249.58        21.25 o
   0  -4   6        206.31        238.83        11.05 o
   1  -4   6          1.43          5.80         5.20 o
   2  -4   6        146.30        148.75         8.30 o
   3  -4   6        325.88        316.62        14.96 o
   4  -4   6        146.31        148.59        21.09 o
   5  -4   6        159.23        195.75        30.33 o
   6  -4   6          9.91        -22.75        22.75 o
  -9  -3   6         13.39         12.78        15.90 o
  -8  -3   6         53.47         32.97        31.99 o
  -7  -3   6         19.07         42.28        13.76 o
  -6  -3   6         15.43          5.30        10.48 o
  -5  -3   6        214.26        166.07         9.77 o
  -4  -3   6        244.24        220.08        19.24 o
  -3  -3   6        501.07        483.64        15.97 o
  -2  -3   6        398.61        338.48        14.05 o
  -1  -3   6       1032.79       1053.37        29.08 o
   0  -3   6       3195.71       3098.05        71.83 o
   1  -3   6        772.05        774.38        19.03 o
   2  -3   6        263.23        235.82         8.89 o
   3  -3   6        190.35        196.08        10.03 o
   4  -3   6         10.30          4.93        11.04 o
   5  -3   6         24.86         26.78        19.67 o
   6  -3   6         35.84         36.63        15.92 o
   7  -3   6         23.95         21.42        15.94 o
  -9  -2   6          3.53        -14.73        14.73 o
  -8  -2   6        132.23        129.86        20.38 o
  -7  -2   6         93.78         92.06        16.35 o
  -6  -2   6          3.04         -6.97        10.70 o
  -5  -2   6        521.79        477.50        14.36 o
  -4  -2   6       1023.55        937.18        22.33 o
  -3  -2   6        501.50        449.72        12.94 o
  -2  -2   6        120.95        119.02         7.80 o
  -1  -2   6       1100.41        978.32        25.23 o
   0  -2   6       1436.53       1506.46        36.83 o
   1  -2   6        200.69        228.56        12.06 o
   2  -2   6        476.15        453.24        15.22 o
   3  -2   6        384.10        389.36        15.06 o
   4  -2   6        269.24        264.35        17.75 o
   5  -2   6        403.11        361.89        29.62 o
   6  -2   6        220.09        198.30        20.77 o
   7  -2   6         72.46        101.17        17.82 o
  -9  -1   6          5.07        -10.72        15.41 o
  -8  -1   6         48.91         67.89        29.86 o
  -7  -1   6          2.81         21.96        12.87 o
  -6  -1   6         42.58         41.29        12.20 o
  -5  -1   6          3.91         -6.42         6.61 o
  -4  -1   6         54.75         58.84         6.42 o
  -3  -1   6        749.44        679.09        16.89 o
  -2  -1   6       1042.87        955.16        21.65 o
  -1  -1   6        748.37        640.65        15.47 o
   0  -1   6        187.34        160.76         7.91 o
   1  -1   6       2964.85       3010.13        60.07 o
   2  -1   6       1900.92       1868.04        44.79 o
   3  -1   6       1059.69       1020.95        21.14 o
   4  -1   6        246.00        225.26        13.28 o
   5  -1   6         68.58         73.73        13.57 o
   6  -1   6         13.13         -0.95        13.07 o
   7  -1   6          1.95        -13.32        13.55 o
   8  -1   6         24.23         55.03        18.60 o
  -9   0   6          4.99          1.42        24.65 o
  -8   0   6         17.52          7.66        14.10 o
  -7   0   6         48.57         46.13        14.06 o
  -6   0   6        230.53        235.90        17.91 o
  -5   0   6        356.62        331.40        13.79 o
  -4   0   6         42.00         45.93         6.98 o
  -3   0   6        932.73        934.70        24.71 o
  -2   0   6       1569.99       1436.79        30.26 o
  -1   0   6       1202.85       1086.96        23.37 o
   0   0   6        260.39        291.56         8.76 o
   1   0   6        579.31        657.10        15.68 o
   2   0   6         63.08         69.18         5.65 o
   3   0   6        258.52        251.05         8.42 o
   4   0   6        802.52        729.28        26.92 o
   5   0   6        444.72        502.65        31.04 o
   6   0   6         70.28         65.39        19.20 o
   7   0   6        177.81        177.97        29.15 o
   8   0   6         86.29        107.73        19.09 o
  -8   1   6          0.42         16.37        15.58 o
  -7   1   6          8.07         -9.26        12.39 o
  -6   1   6         18.97         29.48        12.05 o
  -5   1   6         87.50         81.14         8.93 o
  -4   1   6        666.15        677.02        22.50 o
  -3   1   6          0.97          5.51         5.16 o
  -2   1   6          5.63         -2.30         4.37 o
  -1   1   6        649.40        608.13        21.11 o
   0   1   6       2132.16       1816.48        36.77 o
   1   1   6        335.51        316.80         9.20 o
   2   1   6        394.69        366.57        12.12 o
   3   1   6       2129.70       2061.57        49.07 o
   4   1   6       1546.43       1546.15        46.30 o
   5   1   6        365.40        330.43        19.07 o
   6   1   6        192.38        177.26        17.39 o
   7   1   6          4.90         -4.91        13.74 o
   8   1   6          7.10          6.87        14.93 o
  -8   2   6          7.90          7.21        15.25 o
  -7   2   6        158.05        135.78        18.15 o
  -6   2   6        184.99        209.22        18.88 o
  -5   2   6        510.86        518.72        46.45 o
  -4   2   6       1922.22       1942.35        47.87 o
  -3   2   6       1411.60       1362.66        45.73 o
  -2   2   6        115.67        109.92         8.70 o
  -1   2   6        603.02        606.72        21.11 o
   0   2   6       1561.87       1510.26        66.59 o
   1   2   6       1138.15       1160.54        28.22 o
   2   2   6        402.06        420.74        12.92 o
   3   2   6         13.22          3.38         4.60 o
   4   2   6        259.67        222.36         8.90 o
   5   2   6        528.70        512.71        18.51 o
   6   2   6        107.04        106.49        14.58 o
   7   2   6        316.85        347.82        32.94 o
   8   2   6         12.70          8.81        14.35 o
  -8   3   6         14.20         33.65        25.12 o
  -7   3   6        165.09        190.63        22.04 o
  -6   3   6         17.62         37.41        13.55 o
  -5   3   6         19.30         20.51        11.16 o
  -4   3   6        628.81        634.78        30.00 o
  -3   3   6        182.00        156.34         9.70 o
  -2   3   6       1059.81       1081.92        27.33 o
  -1   3   6        254.75        250.20        12.07 o
   0   3   6        629.93        645.72        21.78 o
   1   3   6        871.58        762.88        27.12 o
   2   3   6       3224.16       3154.95        72.06 o
   3   3   6        516.63        477.67        14.56 o
   4   3   6         58.58         52.59         5.68 o
   5   3   6        872.22        792.69        23.98 o
   6   3   6        169.89        148.79        15.56 o
   7   3   6        141.01        126.10        16.75 o
   8   3   6         10.50         -0.36        17.30 o
   9   3   6          2.13         -3.02        28.67 o
  -8   4   6         11.92          8.06        25.12 o
  -7   4   6        150.44        172.49        50.71 o
  -6   4   6         50.60         58.31        21.09 o
  -5   4   6        476.91        577.36        26.45 o
  -4   4   6        161.58        170.11        11.00 o
  -3   4   6        423.22        442.61        26.15 o
  -2   4   6       1127.99       1122.20        28.51 o
  -1   4   6       1888.83       1870.16        41.28 o
   0   4   6         86.85        109.97         9.16 o
   1   4   6        168.45        169.95         9.54 o
   2   4   6       1636.52       1680.16        40.03 o
   3   4   6        101.18         82.59         6.84 o
   4   4   6        443.63        408.59        12.11 o
   5   4   6        113.38        121.37        10.45 o
   6   4   6         19.57          7.26         9.31 o
   7   4   6         58.93         57.74        13.21 o
   8   4   6         62.10         62.77        15.32 o
   9   4   6         27.66         33.65        15.71 o
  -7   5   6         16.29         15.72        16.72 o
  -6   5   6        125.26        177.84        52.37 o
  -5   5   6        194.76        220.42        19.50 o
  -4   5   6        146.47        148.17        11.03 o
  -3   5   6         87.19         93.86         9.00 o
  -2   5   6        494.78        458.55        15.09 o
  -1   5   6        194.64        212.86         7.69 o
   0   5   6       4297.56       4664.86       104.88 o
   1   5   6        124.48        157.72        10.25 o
   2   5   6       2679.61       2831.50        65.40 o
   3   5   6       1347.88       1186.66        30.10 o
   4   5   6       2515.13       2434.74        49.94 o
   5   5   6        683.85        627.33        20.23 o
   6   5   6         34.85         19.68         9.85 o
   7   5   6        117.76        104.75        15.07 o
   8   5   6         98.18        107.03        17.09 o
   9   5   6          0.37         11.22        16.11 o
  -7   6   6          9.23         34.13        24.65 o
  -6   6   6         13.80         23.22        15.71 o
  -5   6   6        226.43        261.98        24.39 o
  -4   6   6         15.47         44.89         9.22 o
  -3   6   6       1022.29       1066.13        30.34 o
  -2   6   6        145.43        171.46         8.51 o
  -1   6   6        822.66        951.91        25.23 o
   0   6   6       2815.18       2901.81        67.02 o
   1   6   6       2315.17       2362.56        69.91 o
   2   6   6         10.69         14.43         4.88 o
   3   6   6         15.26         17.62         5.38 o
   4   6   6        653.75        663.67        16.98 o
   5   6   6          0.36         -6.61         6.61 o
   6   6   6        288.82        247.92        17.28 o
   7   6   6         47.93         49.51        12.95 o
   8   6   6          1.91          5.09        13.98 o
   9   6   6          2.89        -10.77        12.51 o
  -7   7   6         32.29         60.19        28.91 o
  -6   7   6          1.04        -15.07        31.28 o
  -5   7   6         15.37         26.06        15.22 o
  -4   7   6         46.09         56.43        10.15 o
  -3   7   6        342.23        310.96        12.54 o
  -2   7   6          3.60          7.60         5.90 o
  -1   7   6         40.81         51.51         9.24 o
   0   7   6        281.04        289.39        17.91 o
   1   7   6         12.81         24.04         5.98 o
   2   7   6       1647.28       1706.22        41.85 o
   3   7   6         95.70         88.79         8.11 o
   4   7   6        973.73        930.44        22.10 o
   5   7   6        516.30        501.52        17.77 o
   6   7   6       1018.83        906.29        33.31 o
   7   7   6         91.54         87.94        14.51 o
   8   7   6          2.09         -0.29        13.16 o
   9   7   6          1.10         13.35        13.55 o
  -6   8   6         35.19         10.43        22.28 o
  -5   8   6         32.35         45.56        16.57 o
  -4   8   6         44.08         57.90         9.06 o
  -3   8   6         58.84         66.26         9.44 o
  -2   8   6        390.42        394.23        13.78 o
  -1   8   6        369.69        342.83        15.81 o
   0   8   6        138.67        135.46         9.60 o
   1   8   6        243.34        230.55        11.34 o
   2   8   6       2463.06       2479.26        58.99 o
   3   8   6       1118.73       1065.51        28.63 o
   4   8   6         22.95         33.15         8.82 o
   5   8   6          6.75          9.77         5.95 o
   6   8   6        258.20        243.74        16.80 o
   7   8   6         24.24         19.01        12.15 o
   8   8   6         73.57        100.23        16.25 o
   9   8   6         30.95         43.23        15.03 o
  -5   9   6        116.95        111.38        19.13 o
  -4   9   6         17.57         13.55        13.30 o
  -3   9   6         89.07        105.03        19.39 o
  -2   9   6         29.71         12.72         9.07 o
  -1   9   6        347.92        330.93        14.81 o
   0   9   6         11.71         16.49         7.45 o
   1   9   6         49.45         70.41         8.98 o
   2   9   6         49.53         74.00         9.62 o
   3   9   6        250.78        232.96        14.79 o
   4   9   6        614.06        534.79        17.10 o
   5   9   6        304.39        268.93        21.19 o
   6   9   6        124.54        131.41        18.96 o
   7   9   6        153.43        171.45        17.76 o
   8   9   6        228.66        266.37        21.52 o
   9   9   6         43.84         36.53        25.12 o
  -5  10   6          0.76        -14.69        18.48 o
  -4  10   6         43.39         85.60        36.26 o
  -3  10   6          5.57         13.19        10.24 o
  -2  10   6         47.54         40.35        12.48 o
  -1  10   6         32.54         24.84        11.72 o
   0  10   6        491.21        497.30        24.28 o
   1  10   6        229.76        250.90        23.91 o
   2  10   6         21.81         27.19        11.87 o
   3  10   6        323.87        298.59        27.96 o
   4  10   6        986.46        865.81        83.18 o
   5  10   6        237.40        227.36        16.72 o
   6  10   6         25.63         33.31        10.24 o
   7  10   6          9.28         12.80        21.33 o
   8  10   6         37.74         23.85        13.09 o
   9  10   6          0.49         38.86        25.12 o
  -4  11   6        163.78        149.87        26.07 o
  -3  11   6        100.34         88.06        14.55 o
  -2  11   6          1.87          7.21        12.56 o
  -1  11   6         45.57         27.82        14.93 o
   0  11   6        146.12        183.23        19.09 o
   1  11   6        255.03        271.03        21.44 o
   2  11   6         26.67         12.09        12.40 o
   3  11   6         36.80         30.50        15.64 o
   4  11   6          8.90         11.51        11.13 o
   5  11   6         59.63         56.99        12.68 o
   6  11   6        172.94        190.06        26.07 o
   7  11   6        126.18        173.47        29.39 o
   8  11   6          3.66         -0.95        20.38 o
  -3  12   6          0.33        -12.38        34.13 o
  -2  12   6         84.71        102.66        16.59 o
  -1  12   6         79.75         82.67        15.74 o
   0  12   6        204.91        221.69        21.44 o
   1  12   6         14.59          7.50        14.58 o
   2  12   6       1172.02       1188.59        45.00 o
   3  12   6        151.27        194.13        20.07 o
   4  12   6         58.05         68.09        18.96 o
   5  12   6         68.77         76.90        15.37 o
   6  12   6        259.10        255.89        28.91 o
   7  12   6          8.90          3.79        19.43 o
   8  12   6          6.63         34.60        22.75 o
  -3  13   6         13.37         20.41        21.33 o
  -2  13   6         77.30         57.73        14.55 o
  -1  13   6        136.65        132.34        18.93 o
   0  13   6         17.14         12.27        15.85 o
   1  13   6        142.02        102.60        19.07 o
   2  13   6         84.48         90.58        18.73 o
   3  13   6        207.01        194.12        22.00 o
   4  13   6          4.47          3.44        27.02 o
   5  13   6         94.89        107.57        17.72 o
   6  13   6          9.19         -1.42        18.48 o
   7  13   6         21.30         36.02        22.28 o
  -1  14   6          1.39        -13.33        14.40 o
   0  14   6         74.68         64.99        17.95 o
   1  14   6         35.18         33.86        17.19 o
   2  14   6         66.34         66.10        19.02 o
   3  14   6          3.27         14.86        16.40 o
   4  14   6        447.30        532.56        30.49 o
   5  14   6         35.24         63.04        22.75 o
   6  14   6          2.76        -10.43        18.01 o
   7  14   6         10.97         19.43        23.70 o
   0  15   6         47.26         25.21        18.35 o
   1  15   6         59.98         52.66        32.94 o
   2  15   6         52.51         -1.38        17.54 o
   3  15   6          6.82        -11.50        43.60 o
   4  15   6         32.58         37.97        18.26 o
   5  15   6         15.19         29.24        17.54 o
   6  15   6         16.35         34.13        23.70 o
  -4 -11   7         32.36         52.75        22.95 o
  -3 -11   7         15.11         -9.05        18.84 o
  -2 -11   7          6.48          5.62        33.41 o
  -1 -11   7          3.67         -4.09        18.25 o
  -6 -10   7         12.13         17.50        26.54 o
  -5 -10   7        156.97        199.88        25.17 o
  -4 -10   7         48.36         86.09        21.64 o
  -3 -10   7         11.46        -12.87        16.82 o
  -2 -10   7          0.50         -0.33        16.82 o
  -1 -10   7          1.39         -4.07        16.31 o
   0 -10   7         10.55         24.74        37.44 o
   1 -10   7         25.73         20.69        17.54 o
  -7  -9   7          1.92          0.47        23.70 o
  -6  -9   7          2.12          9.86        20.62 o
  -5  -9   7          0.05         35.05        17.82 o
  -4  -9   7         29.22         58.87        26.07 o
  -3  -9   7         25.40         47.79        18.15 o
  -2  -9   7         58.31         74.33        18.68 o
  -1  -9   7         77.77        132.77        41.95 o
   0  -9   7         11.70         13.53        14.98 o
   1  -9   7         53.76         97.99        33.18 o
   2  -9   7         24.80         39.42        16.63 o
  -7  -8   7         34.52         22.28        23.70 o
  -6  -8   7         84.49        113.80        36.26 o
  -5  -8   7          1.31        -14.92        14.92 o
  -4  -8   7         45.28         22.17        17.19 o
  -3  -8   7        255.78        287.45        26.23 o
  -2  -8   7        173.21        184.25        39.81 o
  -1  -8   7         20.77         20.33        16.59 o
   0  -8   7          4.06          6.83        14.12 o
   1  -8   7          2.48          5.76        21.33 o
   2  -8   7         21.54         30.32        20.62 o
   3  -8   7         30.35         16.53        15.04 o
  -8  -7   7          3.52        -20.85        20.85 o
  -7  -7   7         40.02         68.72        23.70 o
  -6  -7   7         63.25         69.23        16.76 o
  -5  -7   7          6.88         24.75        13.91 o
  -4  -7   7          1.49        -13.71        14.55 o
  -3  -7   7          1.20         17.11        15.04 o
  -2  -7   7          4.11        -10.74        13.55 o
  -1  -7   7         57.30         89.31        33.89 o
   0  -7   7        319.12        368.75        23.96 o
   1  -7   7        118.69        128.23        35.55 o
   2  -7   7         66.08         54.21        15.18 o
   3  -7   7        131.27        182.48        36.97 o
   4  -7   7         23.51         30.33        18.60 o
  -8  -6   7         11.79         33.18        23.70 o
  -7  -6   7          4.60          1.42        19.43 o
  -6  -6   7          4.11         23.74        13.69 o
  -5  -6   7        224.08        264.83        22.04 o
  -4  -6   7        313.61        410.38        24.62 o
  -3  -6   7          9.62          9.15        13.55 o
  -2  -6   7        207.10        285.21        23.70 o
  -1  -6   7        120.52        140.34        17.05 o
   0  -6   7        674.01        763.12        31.67 o
   1  -6   7          5.72          5.18        15.17 o
   2  -6   7         12.83          1.68         9.94 o
   3  -6   7          1.08         -6.32        14.73 o
   4  -6   7         37.49         42.99        33.41 o
   5  -6   7         31.24         22.87        19.09 o
  -8  -5   7         48.30         80.36        28.91 o
  -7  -5   7         21.52          8.40        22.28 o
  -6  -5   7         45.73         68.02        10.58 o
  -5  -5   7        213.11        215.84        18.76 o
  -4  -5   7        155.13        190.56        18.43 o
  -3  -5   7          0.39          3.64        11.89 o
  -2  -5   7         25.25         16.35        12.07 o
  -1  -5   7          1.56          2.43        10.04 o
   0  -5   7          1.19        -10.06        10.37 o
   1  -5   7         44.69         67.79        13.57 o
   2  -5   7        236.91        252.42        16.03 o
   3  -5   7        157.81        164.60        14.84 o
   4  -5   7         47.93         30.94        15.58 o
   5  -5   7        173.98        218.51        63.72 o
  -8  -4   7         14.76         -6.16        19.43 o
  -7  -4   7          1.11        -12.23        12.23 o
  -6  -4   7         40.24         34.85        11.81 o
  -5  -4   7         34.26         39.60         7.86 o
  -4  -4   7         11.89         19.80         7.47 o
  -3  -4   7        445.70        441.99        16.51 o
  -2  -4   7       1110.06       1155.79        30.87 o
  -1  -4   7          6.50         -0.49         6.20 o
   0  -4   7        288.72        306.24        13.03 o
   1  -4   7         49.19         59.52         7.22 o
   2  -4   7        715.80        720.22        19.88 o
   3  -4   7         96.08        112.02        12.13 o
   4  -4   7          0.94         27.96        20.85 o
   5  -4   7         26.80         13.74        23.22 o
   6  -4   7         18.95          0.47        23.70 o
  -8  -3   7          2.90         13.27        20.85 o
  -7  -3   7        158.73        173.50        18.49 o
  -6  -3   7        132.53        149.05        16.04 o
  -5  -3   7         67.15         72.44         8.27 o
  -4  -3   7         38.30         42.43         6.81 o
  -3  -3   7        276.45        262.84        12.01 o
  -2  -3   7        254.61        219.70        10.70 o
  -1  -3   7        320.00        345.40        16.52 o
   0  -3   7        169.78        167.21        11.26 o
   1  -3   7         78.72         94.77         7.59 o
   2  -3   7         34.75         28.74         5.83 o
   3  -3   7         61.66         65.97        10.33 o
   4  -3   7        224.74        232.37        20.59 o
   5  -3   7         77.67         79.55        16.04 o
   6  -3   7         34.68         75.24        17.20 o
  -8  -2   7          6.07        -10.43        19.91 o
  -7  -2   7          1.46          7.88        21.33 o
  -6  -2   7         26.76         18.00        13.03 o
  -5  -2   7        106.73         94.19         8.27 o
  -4  -2   7        497.83        450.74        13.90 o
  -3  -2   7        368.73        329.29        11.50 o
  -2  -2   7        166.14        160.69         9.16 o
  -1  -2   7        793.16        844.47        23.20 o
   0  -2   7       1623.91       1588.07        39.18 o
   1  -2   7        332.53        319.42        10.91 o
   2  -2   7         30.92         34.59         7.04 o
   3  -2   7        232.00        200.22        10.02 o
   4  -2   7        373.47        402.70        23.66 o
   5  -2   7        143.18        151.07        29.15 o
   6  -2   7          3.75         21.33        14.75 o
   7  -2   7         17.25         12.82        16.04 o
  -8  -1   7        140.34         82.47        25.59 o
  -7  -1   7         36.45         49.18        14.73 o
  -6  -1   7          6.54          4.31        13.03 o
  -5  -1   7       1412.30       1279.78        34.01 o
  -4  -1   7        432.63        378.73        12.37 o
  -3  -1   7        400.23        350.71        11.28 o
  -2  -1   7         58.71         72.62         6.73 o
  -1  -1   7        707.57        628.21        15.80 o
   0  -1   7         43.45         30.15         5.13 o
   1  -1   7        123.81        110.23         7.14 o
   2  -1   7        627.70        616.45        19.60 o
   3  -1   7         13.11         17.49         5.14 o
   4  -1   7         31.58         31.57         8.81 o
   5  -1   7         21.34         29.04        12.48 o
   6  -1   7        136.61        146.52        37.68 o
   7  -1   7         36.87         31.69        15.90 o
  -8   0   7         46.28         45.03        24.17 o
  -7   0   7         21.33         11.85        18.96 o
  -6   0   7          6.78          6.18        11.38 o
  -5   0   7         10.98         15.84         7.77 o
  -4   0   7         72.51         75.11         9.89 o
  -3   0   7         66.59         68.01         7.18 o
  -2   0   7       2146.70       1965.93        40.56 o
  -1   0   7        926.68        790.59        19.36 o
   0   0   7       1186.81       1117.54        24.62 o
   1   0   7       1437.23       1555.19        29.36 o
   2   0   7       2554.45       2463.13        50.18 o
   3   0   7        482.23        464.25        13.43 o
   4   0   7         11.09          9.87         7.81 o
   5   0   7         44.24         41.60        12.90 o
   6   0   7        100.68        105.66        16.59 o
   7   0   7         22.98         -0.80        14.58 o
   8   0   7         13.21         21.57        15.75 o
  -8   1   7          3.20        -13.27        21.33 o
  -7   1   7         36.37         35.55        20.85 o
  -6   1   7        504.55        517.18        25.08 o
  -5   1   7        371.08        332.02        20.51 o
  -4   1   7         24.84         25.07         6.81 o
  -3   1   7       2824.22       2772.21        64.76 o
  -2   1   7        159.00        119.74         7.05 o
  -1   1   7        370.49        352.05        15.22 o
   0   1   7        153.58        168.24         7.46 o
   1   1   7        607.50        641.74        15.57 o
   2   1   7          7.06          7.82         5.00 o
   3   1   7        191.41        197.38         9.99 o
   4   1   7        350.03        329.51        14.58 o
   5   1   7        239.59        244.98        14.50 o
   6   1   7          3.79          2.13        12.07 o
   7   1   7         75.50         96.56        18.72 o
   8   1   7         65.10         62.76        17.87 o
  -8   2   7         17.67         -7.11        23.70 o
  -7   2   7         28.27        -16.11        19.43 o
  -6   2   7        453.30        453.53        36.02 o
  -5   2   7         81.32         76.18         9.63 o
  -4   2   7          4.41         14.04         6.72 o
  -3   2   7         86.12         69.75         7.38 o
  -2   2   7         30.47         41.15         7.91 o
  -1   2   7        321.99        353.38        15.41 o
   0   2   7       6391.28       6223.77       170.37 o
   1   2   7        998.73        782.78        20.42 o
   2   2   7        999.01        991.43        25.70 o
   3   2   7       1881.59       1891.61        45.70 o
   4   2   7        917.21        878.31        21.57 o
   5   2   7        942.28        848.34        26.16 o
   6   2   7          8.95         10.32        11.38 o
   7   2   7         23.74         40.31        14.36 o
   8   2   7         17.54         22.70        18.96 o
  -8   3   7          7.41        -16.59        22.75 o
  -7   3   7        141.27        126.07        27.96 o
  -6   3   7         39.78         44.55        22.28 o
  -5   3   7         80.04         87.10        13.55 o
  -4   3   7        590.41        612.87        19.98 o
  -3   3   7        650.08        656.46        35.19 o
  -2   3   7        170.11        161.23         7.93 o
  -1   3   7       4366.11       4557.95       170.13 o
   0   3   7        366.60        281.38        13.41 o
   1   3   7        625.53        645.47        17.42 o
   2   3   7         41.50         48.73         5.77 o
   3   3   7         99.67        102.48         7.72 o
   4   3   7         26.90         23.96         5.67 o
   5   3   7         81.15         90.70        10.37 o
   6   3   7        543.53        492.77        23.77 o
   7   3   7        107.15        176.91        46.21 o
   8   3   7         40.51         43.80        15.52 o
  -8   4   7         55.97        -12.80        27.02 o
  -7   4   7         28.95         44.55        26.07 o
  -6   4   7         30.41         60.67        23.22 o
  -5   4   7         11.97          8.53        18.48 o
  -4   4   7        616.08        601.90        27.60 o
  -3   4   7        236.49        235.31        11.44 o
  -2   4   7        566.24        555.90        16.71 o
  -1   4   7        841.94        765.54        26.31 o
   0   4   7         22.06         13.51         6.19 o
   1   4   7       1049.66       1041.85        26.08 o
   2   4   7       2983.88       2935.99        67.77 o
   3   4   7        969.14        872.82        29.07 o
   4   4   7         99.89         82.60         7.02 o
   5   4   7       1118.45       1034.25        29.46 o
   6   4   7        247.09        224.63        14.40 o
   7   4   7        306.18        260.52        22.99 o
   8   4   7          7.40         16.91        17.30 o
   9   4   7         14.02         14.27        15.22 o
  -7   5   7          6.43        -14.69        24.17 o
  -6   5   7          3.83          7.11        22.28 o
  -5   5   7        946.23        915.12        53.08 o
  -4   5   7          3.99          9.73         7.83 o
  -3   5   7        930.13        917.12        25.86 o
  -2   5   7       1683.13       1776.26        43.58 o
  -1   5   7       1324.53       1309.05        32.58 o
   0   5   7        973.16        884.56        22.94 o
   1   5   7       1700.39       1751.89        41.82 o
   2   5   7        270.72        249.63        13.04 o
   3   5   7        440.45        451.71        14.88 o
   4   5   7        145.33        132.93         8.98 o
   5   5   7         91.36         96.60        10.63 o
   6   5   7         16.26          3.16         8.92 o
   7   5   7         19.81         39.81        12.74 o
   8   5   7        271.96        281.14        21.60 o
   9   5   7         69.44         94.02        18.76 o
  -7   6   7         37.21         43.13        27.49 o
  -6   6   7         85.20        106.17        27.02 o
  -5   6   7        286.64        327.93        33.18 o
  -4   6   7         16.26         28.42         9.12 o
  -3   6   7         48.48         58.40         8.83 o
  -2   6   7        598.18        595.96        15.86 o
  -1   6   7        156.32        162.52         9.20 o
   0   6   7       1754.09       1763.74        45.95 o
   1   6   7        691.32        650.00        19.16 o
   2   6   7        166.23        146.02         8.30 o
   3   6   7        858.53        766.97        21.68 o
   4   6   7       1392.49       1313.34        33.74 o
   5   6   7        277.62        278.16        14.09 o
   6   6   7        126.79        133.13        18.31 o
   7   6   7        155.84        156.04        16.92 o
   8   6   7        141.61        120.15        17.05 o
   9   6   7         71.92         49.28        16.67 o
  -7   7   7          4.05         27.49        28.44 o
  -6   7   7         16.79         45.03        23.70 o
  -5   7   7         55.95         67.30        23.22 o
  -4   7   7         21.35         49.74        12.40 o
  -3   7   7       1284.27       1377.49        31.67 o
  -2   7   7        424.41        414.21        13.46 o
  -1   7   7        208.61        287.35        12.35 o
   0   7   7       2004.25       1996.81        48.13 o
   1   7   7        338.00        306.14        12.11 o
   2   7   7        418.57        421.03        14.24 o
   3   7   7        135.29        119.05         8.68 o
   4   7   7        217.79        213.90        15.15 o
   5   7   7          0.65          5.11         7.11 o
   6   7   7         68.93         76.10        11.00 o
   7   7   7         50.81         42.46        13.02 o
   8   7   7         38.83         26.52        19.43 o
   9   7   7         23.76          7.62        15.04 o
  -6   8   7         25.51         22.75        22.75 o
  -5   8   7         89.11        124.65        26.54 o
  -4   8   7        142.31        156.67        16.40 o
  -3   8   7        489.76        452.80        15.84 o
  -2   8   7        461.15        589.26        19.77 o
  -1   8   7          1.39          6.87         6.72 o
   0   8   7         54.35         61.82        16.36 o
   1   8   7        867.29        856.98        24.21 o
   2   8   7       1793.65       1720.08        42.75 o
   3   8   7        341.97        291.80        12.62 o
   4   8   7        232.04        193.51        12.03 o
   5   8   7        270.83        222.07        15.24 o
   6   8   7        447.37        416.38        33.00 o
   7   8   7        155.08        158.64        16.72 o
   8   8   7         17.47         22.74        19.67 o
   9   8   7         35.28         47.82        30.57 o
  -4   9   7          0.73          6.64        19.43 o
  -3   9   7        109.58        126.32        12.55 o
  -2   9   7        127.54        169.55        18.18 o
  -1   9   7       2164.14       2129.11        52.87 o
   0   9   7       1218.91       1195.92        50.09 o
   1   9   7        522.20        549.39        21.20 o
   2   9   7       1445.94       1450.24        37.71 o
   3   9   7        510.79        507.48        17.81 o
   4   9   7         46.48         59.54         8.73 o
   5   9   7          6.44         17.23         6.40 o
   6   9   7        123.53        135.20        18.57 o
   7   9   7         27.52         30.22        12.06 o
   8   9   7         26.70         14.73        12.95 o
   9   9   7         20.43         23.12        25.59 o
  -3  10   7         18.75         12.32        16.59 o
  -2  10   7        180.80        173.44        16.57 o
  -1  10   7        450.13        383.30        35.78 o
   0  10   7        857.07        982.25       123.47 o
   1  10   7        102.09        121.62        15.37 o
   2  10   7          4.22         -0.26        18.72 o
   3  10   7        198.04        201.60        18.96 o
   4  10   7        799.87        730.37        20.30 o
   5  10   7        156.16        162.35        10.60 o
   6  10   7        139.55        160.58        16.53 o
   7  10   7         44.95         48.60        18.96 o
   8  10   7        205.53        186.10        18.96 o
  -3  11   7        153.65        126.07        23.70 o
  -2  11   7        110.09        132.72        17.09 o
  -1  11   7        207.47        229.65        19.40 o
   0  11   7        196.28        241.07        19.59 o
   1  11   7       1383.77       1310.67        46.23 o
   2  11   7        396.11        373.59        23.10 o
   3  11   7         39.68         38.88        12.72 o
   4  11   7        304.56        273.26        18.83 o
   5  11   7         85.79        138.54        16.23 o
   6  11   7          6.81          2.84        15.64 o
   7  11   7          0.29        -12.80        17.54 o
   8  11   7         15.89         40.29        21.33 o
  -3  12   7         74.65         59.72        18.48 o
  -2  12   7         27.51        -16.59        16.59 o
  -1  12   7         57.42         68.37        15.40 o
   0  12   7        178.92        163.80        19.27 o
   1  12   7        308.24        322.72        25.83 o
   2  12   7        652.36        723.76        49.51 o
   3  12   7         18.61          5.74        13.39 o
   4  12   7         31.64         42.66        14.08 o
   5  12   7        151.91        155.82        17.26 o
   6  12   7        240.40        248.78        29.86 o
   7  12   7         86.62        125.13        26.07 o
   8  12   7         74.78         62.09        24.65 o
  -3  13   7          9.39         16.59        17.54 o
  -2  13   7         36.07         73.94        22.28 o
  -1  13   7        107.45        121.33        24.65 o
   0  13   7        215.94        231.86        23.45 o
   1  13   7          6.29          8.05        14.73 o
   2  13   7        150.60        167.22        38.39 o
   3  13   7        442.59        496.90        28.32 o
   4  13   7         80.39         97.89        18.48 o
   5  13   7         26.68         43.96        20.38 o
   6  13   7         71.83         63.51        22.28 o
   7  13   7         25.54         49.77        21.33 o
  -1  14   7         29.37         22.75        21.33 o
   0  14   7          7.97          3.87        16.11 o
   1  14   7         10.86         -6.75        14.69 o
   2  14   7         37.26         59.45        18.49 o
   3  14   7          5.06         -4.19        19.91 o
   4  14   7        217.50        200.45        22.58 o
   5  14   7          4.35          3.03        13.06 o
   6  14   7          1.96         25.12        20.38 o
   7  14   7         29.78        -11.85        20.38 o
   0  15   7         68.92         60.67        25.12 o
   1  15   7        135.50        117.65        21.66 o
   2  15   7        156.94        123.82        21.25 o
   3  15   7          7.43          5.92        19.20 o
   4  15   7         44.32         42.85        17.75 o
   5  15   7        112.56        100.31        19.16 o
  -4 -10   8         13.26         37.06        20.92 o
  -3 -10   8          1.72        -16.03        17.70 o
  -2 -10   8          0.42        -13.69        17.97 o
  -1 -10   8         58.33        110.90        62.56 o
   0 -10   8         81.91        110.18        29.86 o
  -6  -9   8          8.15         31.76        24.65 o
  -5  -9   8         38.97         61.13        19.07 o
  -4  -9   8         45.97         72.43        57.59 o
  -3  -9   8          7.66          8.05        18.11 o
  -2  -9   8          0.52         -4.08        17.08 o
  -1  -9   8         37.22         47.93        18.88 o
   0  -9   8         33.40         12.24        19.43 o
   1  -9   8          0.20         -2.92        15.92 o
  -6  -8   8          3.51         23.70        24.17 o
  -5  -8   8         15.65         29.76        16.67 o
  -4  -8   8          0.80        -15.93        15.93 o
  -3  -8   8         39.43         35.18        18.11 o
  -2  -8   8         78.40        100.86        20.04 o
  -1  -8   8         11.38          4.24        17.54 o
   0  -8   8          1.38         -1.05        18.72 o
   1  -8   8         61.12         61.16        29.86 o
   2  -8   8        138.96        185.56        22.11 o
  -6  -7   8         16.15         28.91        21.33 o
  -5  -7   8         28.22         40.17        15.58 o
  -4  -7   8          5.97         15.02        31.99 o
  -3  -7   8        224.27        288.34        25.30 o
  -2  -7   8        225.25        275.86        24.30 o
  -1  -7   8         32.17         26.43        33.18 o
   0  -7   8         15.92         35.55        21.33 o
   1  -7   8         22.40         17.55        16.83 o
   2  -7   8         24.01         19.91        14.55 o
   3  -7   8          4.82         -0.20        16.59 o
  -6  -6   8         12.60         18.72        13.41 o
  -5  -6   8          1.10          0.88        13.69 o
  -4  -6   8         21.56          8.44        16.11 o
  -3  -6   8          0.43         -9.39        13.42 o
  -2  -6   8          5.55         10.34        15.03 o
  -1  -6   8        221.05        278.48        22.42 o
   0  -6   8        359.73        389.09        24.12 o
   1  -6   8        124.07        160.49        24.88 o
   2  -6   8         20.01         23.03        13.73 o
   3  -6   8         92.68         99.66        16.90 o
   4  -6   8        132.23        180.33        42.42 o
  -6  -5   8         31.56         28.61        12.30 o
  -5  -5   8        160.82        231.14        19.70 o
  -4  -5   8        224.90        296.75        33.18 o
  -3  -5   8         80.88        108.01        16.41 o
  -2  -5   8        131.61        165.40        28.44 o
  -1  -5   8        333.06        427.05        55.22 o
   0  -5   8        616.25        671.65        44.53 o
   1  -5   8         19.66         17.56        12.72 o
   2  -5   8          0.48          1.87         9.25 o
   3  -5   8          4.39          0.22        11.28 o
   4  -5   8          0.78          7.84        16.83 o
   5  -5   8         25.62         34.93        17.72 o
  -8  -4   8         62.29         44.55        20.85 o
  -7  -4   8         24.31         18.48        17.54 o
  -6  -4   8          2.19        -13.27        13.27 o
  -5  -4   8         67.60         74.34         9.01 o
  -4  -4   8         94.64         88.81        14.82 o
  -3  -4   8         29.22         24.71         8.05 o
  -2  -4   8          0.07          1.06         7.23 o
  -1  -4   8        148.70        152.81        11.48 o
   0  -4   8         56.43         46.81        11.19 o
   1  -4   8        481.57        491.26        25.83 o
   2  -4   8        574.45        577.37        21.43 o
   3  -4   8        175.69        183.05        15.20 o
   4  -4   8         39.68         65.79        16.23 o
   5  -4   8         67.34         56.40        26.07 o
   6  -4   8         67.74         56.40        26.54 o
  -8  -3   8          4.45         -1.42        19.43 o
  -7  -3   8         75.79        136.03        24.17 o
  -6  -3   8         52.82         38.86        16.59 o
  -5  -3   8        119.63         94.08        10.47 o
  -4  -3   8        122.12        129.23         9.49 o
  -3  -3   8        633.00        614.06        19.98 o
  -2  -3   8        619.40        601.85        22.34 o
  -1  -3   8        468.04        468.59        16.81 o
   0  -3   8        177.08        215.00        11.79 o
   1  -3   8        819.36        860.07        21.57 o
   2  -3   8        631.74        646.59        18.62 o
   3  -3   8         39.52         57.19         7.56 o
   4  -3   8         44.71         29.01        13.57 o
   5  -3   8          2.60         -2.97        13.73 o
   6  -3   8          1.68        -14.22        20.38 o
  -8  -2   8         25.38         -3.32        21.33 o
  -7  -2   8         96.12         96.21        23.70 o
  -6  -2   8        292.01        243.57        26.54 o
  -5  -2   8        146.29        168.20        15.40 o
  -4  -2   8          3.81          2.77         6.10 o
  -3  -2   8        101.74        106.16         8.31 o
  -2  -2   8        240.55        227.66        10.12 o
  -1  -2   8         73.85         88.40         9.33 o
   0  -2   8         70.24         59.90         7.53 o
   1  -2   8         54.04         53.92         6.30 o
   2  -2   8         29.77         16.88         6.18 o
   3  -2   8        203.90        207.42         9.82 o
   4  -2   8        842.04        829.76        41.68 o
   5  -2   8        144.88        137.81        17.54 o
   6  -2   8         34.57         56.29        16.72 o
   7  -2   8         41.68         63.84        19.09 o
  -8  -1   8         15.40         20.38        21.80 o
  -7  -1   8          2.88          0.47        18.48 o
  -6  -1   8          9.09         -1.42        16.59 o
  -5  -1   8        139.06        111.31        13.02 o
  -4  -1   8         24.72         15.02         7.48 o
  -3  -1   8        536.76        492.10        15.17 o
  -2  -1   8        201.20        196.22         8.96 o
  -1  -1   8       1207.21       1161.60        26.25 o
   0  -1   8       1356.24       1285.41        39.60 o
   1  -1   8        400.14        373.97        10.76 o
   2  -1   8         48.32         56.51         6.84 o
   3  -1   8        334.95        329.26        11.22 o
   4  -1   8        443.51        448.16        40.18 o
   5  -1   8          0.79         10.12        16.35 o
   6  -1   8         36.54         27.72        14.89 o
   7  -1   8          5.70         -5.23        15.37 o
  -8   0   8        172.06        155.93        29.86 o
  -7   0   8          2.34        -16.59        18.96 o
  -6   0   8         13.43         18.48        18.48 o
  -5   0   8         43.26         51.48        22.28 o
  -4   0   8        458.63        421.81        19.92 o
  -3   0   8         47.02         44.37         9.55 o
  -2   0   8         16.03         14.93         4.59 o
  -1   0   8        286.60        272.56        11.77 o
   0   0   8        165.61        137.17        10.06 o
   1   0   8         34.63         32.55         7.00 o
   2   0   8        279.28        261.10        10.12 o
   3   0   8        112.42        100.21         8.07 o
   4   0   8        105.80         94.79        10.82 o
   5   0   8        152.28        180.98        14.81 o
   6   0   8        485.01        451.21        27.73 o
   7   0   8        107.81        103.53        18.54 o
  -8   1   8         85.17         67.30        27.49 o
  -7   1   8          7.59          2.37        19.43 o
  -6   1   8        164.51        129.39        24.65 o
  -5   1   8         76.55         52.80        11.38 o
  -4   1   8        107.26        116.21        13.41 o
  -3   1   8       1042.51       1024.33        40.76 o
  -2   1   8        327.61        266.67        14.40 o
  -1   1   8       1701.59       1629.00        49.41 o
   0   1   8        896.32        782.71        24.76 o
   1   1   8        839.60        791.73        18.34 o
   2   1   8       2014.95       1927.78        46.68 o
   3   1   8        472.43        459.76        15.95 o
   4   1   8         68.33         62.57         9.30 o
   5   1   8        305.65        247.46        15.47 o
   6   1   8         79.66         95.73        15.75 o
   7   1   8          1.80         15.63        32.70 o
   8   1   8         22.39         19.30        16.80 o
  -8   2   8          1.34        -21.33        21.33 o
  -7   2   8         45.32          5.69        20.38 o
  -6   2   8        580.34        549.75        40.76 o
  -5   2   8          3.77          4.51        12.32 o
  -4   2   8        127.18        124.71        13.83 o
  -3   2   8        335.73        290.85        16.41 o
  -2   2   8       2061.50       1979.78        59.15 o
  -1   2   8         11.88          6.83         7.58 o
   0   2   8         53.04         54.86         8.21 o
   1   2   8        121.14        106.57         6.55 o
   2   2   8         17.77         13.64         5.35 o
   3   2   8        112.72        110.86        10.83 o
   4   2   8        581.19        563.25        19.59 o
   5   2   8         88.91         92.49        11.14 o
   6   2   8        100.63        112.97        27.73 o
   7   2   8          7.25         20.48        13.88 o
   8   2   8        162.55        143.09        26.78 o
  -8   3   8          0.94         -9.95        25.12 o
  -7   3   8         16.38        -18.96        21.80 o
  -6   3   8         23.86         62.09        23.22 o
  -5   3   8          0.54        -17.54        17.54 o
  -4   3   8        243.02        222.67        16.26 o
  -3   3   8        313.50        264.36        19.43 o
  -2   3   8         33.36         22.76         8.02 o
  -1   3   8        391.03        370.67        22.75 o
   0   3   8        135.18         85.01         9.55 o
   1   3   8       1635.89       1501.89        36.37 o
   2   3   8        185.86        168.65         8.60 o
   3   3   8       1181.60       1157.97        42.50 o
   4   3   8        944.62        844.88        24.29 o
   5   3   8        340.80        339.01        21.07 o
   6   3   8        162.12        158.66        14.24 o
   7   3   8         69.19         71.88        15.56 o
   8   3   8         34.13         35.66        15.11 o
  -7   4   8         93.73        135.55        30.33 o
  -6   4   8         40.74         33.65        23.22 o
  -5   4   8        737.38        762.03        46.92 o
  -4   4   8       1204.17       1187.22        40.67 o
  -3   4   8        144.67        157.64        24.65 o
  -2   4   8        100.94        104.40        20.85 o
  -1   4   8        569.77        475.70        69.67 o
   0   4   8       1014.77        816.76        27.98 o
   1   4   8         26.61         32.28         8.53 o
   2   4   8        202.19        182.85         8.90 o
   3   4   8        107.51         90.58         8.12 o
   4   4   8        393.93        380.44        14.37 o
   5   4   8         34.18         38.27         9.80 o
   6   4   8        710.28        649.71        23.58 o
   7   4   8        115.26         94.23        15.58 o
   8   4   8         10.93         30.06        14.58 o
  -7   5   8         52.25         80.10        29.39 o
  -6   5   8          1.59        -21.80        21.80 o
  -5   5   8          0.35        -14.69        19.43 o
  -4   5   8         11.89         19.00        16.59 o
  -3   5   8        103.58        105.18        12.95 o
  -2   5   8        240.58        197.42        14.41 o
  -1   5   8        658.75        651.23        46.92 o
   0   5   8        185.29        147.62        13.03 o
   1   5   8        421.81        418.90        15.74 o
   2   5   8       1099.83       1043.80        27.29 o
   3   5   8        761.86        663.00        19.72 o
   4   5   8        408.53        443.17        26.01 o
   5   5   8        234.57        218.12        16.10 o
   6   5   8        711.08        654.57        36.85 o
   7   5   8         15.46         -0.68        10.86 o
   8   5   8         48.68         59.80        17.06 o
  -7   6   8          0.21         36.97        28.44 o
  -6   6   8         86.53        110.43        27.49 o
  -5   6   8        332.11        410.88        37.44 o
  -4   6   8        325.36        262.08        18.72 o
  -3   6   8       1286.60       1247.63        42.37 o
  -2   6   8       1210.92       1122.30        38.20 o
  -1   6   8        124.40        129.66        18.96 o
   0   6   8         88.64         73.09        10.18 o
   1   6   8       1259.29       1189.60        30.25 o
   2   6   8        285.13        242.53        10.69 o
   3   6   8        316.95        339.50        13.21 o
   4   6   8        229.70        187.12        11.10 o
   5   6   8         12.46          3.13         7.11 o
   6   6   8         23.34         20.61         9.49 o
   7   6   8        116.49         97.04        17.77 o
   8   6   8        105.06        112.38        17.30 o
  -6   7   8         24.39         33.65        24.17 o
  -5   7   8         79.49         92.90        24.65 o
  -4   7   8          0.43          7.58        11.61 o
  -3   7   8        135.96        174.04        39.10 o
  -2   7   8         17.94         24.19        10.32 o
  -1   7   8         10.52         10.19         8.71 o
   0   7   8        183.88        151.80        13.36 o
   1   7   8        701.69        629.75        18.87 o
   2   7   8        171.85        169.93         9.43 o
   3   7   8        358.67        331.04        14.25 o
   4   7   8       1242.46       1182.96        49.16 o
   5   7   8        291.91        254.00        13.68 o
   6   7   8        200.90        171.79        13.45 o
   7   7   8        108.89         78.48        14.46 o
   8   7   8        149.90        137.16        18.25 o
  -6   8   8          0.92         28.44        22.28 o
  -5   8   8          9.75          1.42        21.80 o
  -4   8   8        360.85        372.44        22.06 o
  -3   8   8        646.45        675.36        28.95 o
  -2   8   8        226.17        217.14        17.59 o
  -1   8   8       2302.92       2026.90       107.33 o
   0   8   8        824.10        799.44        32.70 o
   1   8   8        448.79        371.41        14.59 o
   2   8   8         16.47         26.10         7.04 o
   3   8   8        487.18        463.89        20.91 o
   4   8   8          5.28         -1.13         6.43 o
   5   8   8        159.21        169.79        13.94 o
   6   8   8        229.72        207.46        14.24 o
   7   8   8         33.03         31.52        12.05 o
   8   8   8          1.16         19.85        12.87 o
  -5   9   8          0.82        -20.38        20.38 o
  -4   9   8        113.76        116.59        15.66 o
  -3   9   8         91.26         76.00        25.12 o
  -2   9   8         90.02         72.10        13.74 o
  -1   9   8        142.11        146.02        23.22 o
   0   9   8        193.39        143.57        15.88 o
   1   9   8         70.68         85.48         9.78 o
   2   9   8        245.42        257.21        14.93 o
   3   9   8        342.84        331.04        16.15 o
   4   9   8        166.52        172.23        13.11 o
   5   9   8        420.40        415.81        14.71 o
   6   9   8        325.91        358.33        24.48 o
   7   9   8         70.68         60.66        13.32 o
   8   9   8         58.06         62.78        14.06 o
  -3  10   8         59.66         84.36        18.96 o
  -2  10   8        306.85        330.30        30.33 o
  -1  10   8        333.63        368.69        31.76 o
   0  10   8        291.83        260.77        35.29 o
   1  10   8        820.76        761.81        42.94 o
   2  10   8        265.49        292.20        21.63 o
   3  10   8        281.63        267.34        14.07 o
   4  10   8          5.67          7.80         7.88 o
   5  10   8        127.42        131.11        10.30 o
   6  10   8          1.72         -0.25        10.11 o
   7  10   8        105.56        124.14        21.57 o
   8  10   8        126.14        117.94        17.27 o
  -3  11   8          0.85         -9.01        16.11 o
  -2  11   8        110.71         96.21        22.28 o
  -1  11   8        104.41         57.82        19.91 o
   0  11   8         17.20          5.69        17.54 o
   1  11   8        187.15        217.07        29.39 o
   2  11   8          5.41          0.49        12.23 o
   3  11   8         22.12         35.30        16.11 o
   4  11   8        363.65        325.25        22.75 o
   5  11   8        213.62        201.04        17.08 o
   6  11   8        107.54        116.12        23.22 o
   7  11   8        149.60        127.02        24.65 o
   8  11   8         79.28         70.62        25.59 o
  -3  12   8         38.19         36.02        18.48 o
  -2  12   8          9.10         50.24        20.85 o
  -1  12   8         11.31         -0.47        18.01 o
   0  12   8        450.01        486.24        39.34 o
   1  12   8        170.03        165.89        27.96 o
   2  12   8         15.92         24.19        14.03 o
   3  12   8        334.41        338.66        22.27 o
   4  12   8        281.35        304.90        52.61 o
   5  12   8        178.54        179.68        18.01 o
   6  12   8          5.82         31.28        18.01 o
   7  12   8          0.16        -16.59        16.59 o
   8  12   8          3.20         15.17        21.33 o
  -2  13   8         20.66         13.74        19.91 o
  -1  13   8          6.93         29.86        20.85 o
   0  13   8        111.62         62.56        24.65 o
   1  13   8         56.56         72.99        25.12 o
   2  13   8         23.27         25.12        21.33 o
   3  13   8         27.80         42.89        21.80 o
   4  13   8          4.74         -3.05        13.55 o
   5  13   8         12.88         21.77        13.02 o
   6  13   8         98.37         97.64        24.17 o
   7  13   8         55.04         48.82        22.28 o
  -1  14   8         37.09         54.03        22.28 o
   0  14   8         29.40         79.15        27.02 o
   1  14   8         13.65         18.96        22.75 o
   2  14   8        275.61        318.45        38.86 o
   3  14   8        146.35        127.50        26.07 o
   4  14   8         13.67          7.83        13.55 o
   5  14   8         50.82         69.81        15.66 o
   6  14   8         79.69        127.02        27.02 o
   0  15   8         10.39         11.85        21.33 o
   1  15   8          1.09        -15.17        20.38 o
   2  15   8         46.59        -10.43        22.75 o
   3  15   8         42.98         54.03        24.65 o
   4  15   8         85.95         80.57        26.54 o
   5  15   8          5.37          2.36        13.73 o
  -5  -9   9         13.30         -8.06        22.75 o
  -4  -9   9         31.27         19.43        23.70 o
  -3  -9   9          1.47         -6.16        24.65 o
  -2  -9   9          7.16         45.07        20.03 o
  -1  -9   9         69.79         73.28        20.70 o
   0  -9   9         52.80         78.23        19.69 o
  -6  -8   9         15.75         21.33        22.75 o
  -5  -8   9         72.50        145.98        31.28 o
  -4  -8   9         46.62         91.95        27.96 o
  -3  -8   9         15.07         12.32        22.75 o
  -2  -8   9          1.10        -15.37        15.37 o
  -1  -8   9         42.81         52.74        19.43 o
   0  -8   9         11.90          7.76        16.86 o
   1  -8   9          2.19          2.59        14.89 o
   2  -8   9         32.22         47.16        16.17 o
  -6  -7   9          7.71          6.72        18.25 o
  -5  -7   9         18.62         30.33        21.80 o
  -4  -7   9          5.66        -18.01        18.01 o
  -3  -7   9         57.88         43.60        22.28 o
  -2  -7   9         73.73        110.92        29.62 o
  -1  -7   9          4.76          2.39        15.85 o
   0  -7   9          3.48          7.01        15.41 o
   1  -7   9         92.99         96.10        17.05 o
   2  -7   9        105.64        113.40        18.73 o
   3  -7   9          1.50         18.48        21.33 o
  -6  -6   9         68.60        101.06        17.00 o
  -5  -6   9         35.58         33.18        21.33 o
  -4  -6   9         68.48        102.85        27.49 o
  -3  -6   9        253.36        278.17        33.65 o
  -2  -6   9        173.39        227.49        22.28 o
  -1  -6   9         33.49         33.81        15.32 o
   0  -6   9          2.29         13.22        14.17 o
   1  -6   9         38.63         24.56        14.06 o
   2  -6   9         45.14         35.28        14.31 o
   3  -6   9          5.53         -4.54        13.16 o
   4  -6   9         16.24         22.64        16.75 o
  -6  -5   9         42.33         45.43        16.35 o
  -5  -5   9         64.62         79.46        17.06 o
  -4  -5   9          0.75         12.32        18.48 o
  -3  -5   9          2.44          9.48        19.43 o
  -2  -5   9         63.43         44.63        15.41 o
  -1  -5   9        425.19        501.06        55.69 o
   0  -5   9        134.61        137.75        18.25 o
   1  -5   9         44.54         78.35        35.07 o
   2  -5   9          7.17          9.41        13.39 o
   3  -5   9        121.91        142.22        18.92 o
   4  -5   9        118.68        106.14        19.09 o
  -8  -4   9         40.27         51.66        20.85 o
  -7  -4   9          0.51        -10.90        15.64 o
  -6  -4   9          3.45          4.64        15.88 o
  -5  -4   9         90.73        112.14        12.18 o
  -4  -4   9        131.98        149.83        14.40 o
  -3  -4   9        213.29        222.76        28.91 o
  -2  -4   9         26.19         88.63        22.75 o
  -1  -4   9        633.57        675.69        29.62 o
   0  -4   9         98.93        111.11        14.70 o
   1  -4   9         36.43         49.82        17.54 o
   2  -4   9         12.80         10.68         9.59 o
   3  -4   9          9.62         24.18        10.56 o
   4  -4   9         43.61         35.78        15.25 o
   5  -4   9          8.26          4.37        17.54 o
  -8  -3   9         78.13         99.06        24.17 o
  -7  -3   9          3.19         10.43        17.54 o
  -6  -3   9         82.98         79.63        18.48 o
  -5  -3   9          5.43          0.19         7.89 o
  -4  -3   9        153.31        161.12        12.82 o
  -3  -3   9          4.40          6.21         8.02 o
  -2  -3   9         27.33         14.87         9.44 o
  -1  -3   9         36.53         29.90         8.29 o
   0  -3   9         62.10         56.25         8.81 o
   1  -3   9        571.74        518.87        20.65 o
   2  -3   9        461.42        473.12        15.82 o
   3  -3   9         34.84         38.84         6.77 o
   4  -3   9         22.16          7.95        13.55 o
   5  -3   9        109.76        129.86        27.02 o
   6  -3   9         72.39         56.88        27.02 o
  -8  -2   9          2.35          3.79        20.38 o
  -7  -2   9          2.29          4.74        17.54 o
  -6  -2   9        166.77        154.51        23.70 o
  -5  -2   9         30.37         39.27        13.50 o
  -4  -2   9          9.06          1.72         7.64 o
  -3  -2   9        894.81        880.99        50.49 o
  -2  -2   9        288.07        291.67        14.35 o
  -1  -2   9        565.32        556.47        19.30 o
   0  -2   9         64.42         67.50         7.67 o
   1  -2   9        545.55        530.14        17.38 o
   2  -2   9        230.72        256.08        13.34 o
   3  -2   9         16.12         13.07         6.68 o
   4  -2   9         10.26         15.57         9.84 o
   5  -2   9          1.00         -8.04        17.30 o
   6  -2   9         27.96          9.47        15.32 o
  -8  -1   9          2.61         22.75        21.80 o
  -7  -1   9          4.91         21.33        18.48 o
  -6  -1   9        287.31        196.22        25.59 o
  -5  -1   9         61.28         52.65        11.72 o
  -4  -1   9        320.98        313.99        16.15 o
  -3  -1   9         15.34         11.67         7.42 o
  -2  -1   9        329.45        315.86        28.10 o
  -1  -1   9          1.07          5.43         6.89 o
   0  -1   9        325.00        306.73        14.16 o
   1  -1   9        156.30        165.49         8.14 o
   2  -1   9          8.74         16.15         5.66 o
   3  -1   9        799.89        737.35        18.10 o
   4  -1   9        432.07        499.12        21.87 o
   5  -1   9         56.07         47.47        12.00 o
   6  -1   9          2.83        -10.33        16.59 o
   7  -1   9         64.51         86.28        25.83 o
  -8   0   9         29.54         54.98        24.65 o
  -7   0   9         98.33         77.73        23.70 o
  -6   0   9          8.55          0.95        17.54 o
  -5   0   9        101.12        103.08        13.63 o
  -4   0   9        650.41        564.77        24.25 o
  -3   0   9        273.16        255.69        16.25 o
  -2   0   9        113.13        129.83        10.58 o
  -1   0   9       1018.48        949.72        26.71 o
   0   0   9        945.17        936.99        28.28 o
   1   0   9        212.75        189.49         7.90 o
   2   0   9        183.75        200.41        10.01 o
   3   0   9        269.76        271.36        11.54 o
   4   0   9        222.66        225.84        14.46 o
   5   0   9         48.13         45.12        11.47 o
   6   0   9         39.67         30.97        14.17 o
   7   0   9          0.46        -12.13        14.10 o
  -8   1   9         39.55         26.54        25.59 o
  -7   1   9         59.66         72.04        23.70 o
  -6   1   9        156.88        147.40        25.12 o
  -5   1   9        123.98        129.14        15.22 o
  -4   1   9       1360.86       1267.77        42.39 o
  -3   1   9        593.48        562.55        42.66 o
  -2   1   9        664.60        612.13        24.12 o
  -1   1   9        196.58        200.79        26.54 o
   0   1   9        465.16        411.64        20.14 o
   1   1   9        286.99        251.25        15.04 o
   2   1   9        570.31        522.76        17.15 o
   3   1   9        183.73        175.11        11.04 o
   4   1   9          5.58         14.94         8.86 o
   5   1   9        527.37        528.87        21.06 o
   6   1   9        334.64        347.19        25.08 o
   7   1   9         60.48         59.63        24.17 o
  -8   2   9        103.83         68.25        28.44 o
  -7   2   9         54.73         19.91        23.22 o
  -6   2   9         16.27          8.53        18.96 o
  -5   2   9        280.01        262.18        20.85 o
  -4   2   9         72.28         65.14        11.72 o
  -3   2   9        308.25        295.70        17.57 o
  -2   2   9        527.06        474.83        20.94 o
  -1   2   9       1420.16       1278.46        50.24 o
   0   2   9        387.93        388.62        18.25 o
   1   2   9       1615.60       1574.92        48.76 o
   2   2   9       1494.81       1463.91        41.89 o
   3   2   9        341.34        324.24        18.52 o
   4   2   9         54.48         81.35        10.37 o
   5   2   9        133.66        128.25        12.62 o
   6   2   9        109.12        117.66        14.20 o
   7   2   9         18.29         42.64        15.07 o
   8   2   9         47.27         64.36        17.91 o
  -7   3   9          2.23          1.90        23.22 o
  -6   3   9        143.16        133.66        26.54 o
  -5   3   9        320.41        296.69        19.56 o
  -4   3   9         93.40        115.55        14.22 o
  -3   3   9         65.60         75.66        12.05 o
  -2   3   9       1001.72        964.11        33.35 o
  -1   3   9        354.58        337.50        17.24 o
   0   3   9         39.25         42.79         9.01 o
   1   3   9         47.82         35.51         9.03 o
   2   3   9         16.39         29.34        12.09 o
   3   3   9         27.96         23.78         8.17 o
   4   3   9       1073.22       1100.69        40.39 o
   5   3   9          3.28         -7.40         8.14 o
   6   3   9         35.95         28.80        14.44 o
   7   3   9        174.08        175.87        32.94 o
   8   3   9        144.17        127.25        19.91 o
  -7   4   9          2.48        -22.75        22.75 o
  -6   4   9        335.76        372.48        37.92 o
  -5   4   9        200.37        212.81        29.39 o
  -4   4   9         37.05         32.45        12.48 o
  -3   4   9          5.28          2.62        10.19 o
  -2   4   9          4.08         12.56         9.05 o
  -1   4   9       1875.75       1780.09       127.95 o
   0   4   9        962.27        701.75        25.80 o
   1   4   9       3432.59       3120.59        89.81 o
   2   4   9        593.28        551.99        22.45 o
   3   4   9        505.44        542.65        17.73 o
   4   4   9       2056.54       2047.04        50.70 o
   5   4   9         42.47         36.75        10.90 o
   6   4   9         52.63         61.21        12.04 o
   7   4   9         26.88         14.87        16.59 o
   8   4   9         40.92         29.65        18.96 o
  -7   5   9          9.94         -1.90        23.22 o
  -6   5   9         62.13         63.04        25.59 o
  -5   5   9         10.26          3.79        20.38 o
  -4   5   9        430.10        450.96        32.23 o
  -3   5   9        987.65        915.57        34.14 o
  -2   5   9        123.92        125.84        13.57 o
  -1   5   9        406.56        333.33        44.79 o
   0   5   9        787.80        674.39        25.30 o
   1   5   9        497.08        419.61        19.27 o
   2   5   9         89.77         75.51        10.89 o
   3   5   9         10.99         12.68         6.63 o
   4   5   9        189.51        182.81        12.54 o
   5   5   9         44.21         50.65         9.52 o
   6   5   9        406.78        396.68        30.17 o
   7   5   9         25.88         25.22        19.20 o
   8   5   9          4.83         -3.79        13.07 o
  -7   6   9         32.14         33.65        27.02 o
  -6   6   9         13.30         39.81        24.17 o
  -5   6   9         33.26         17.06        22.28 o
  -4   6   9        407.84        430.74        23.54 o
  -3   6   9        691.27        787.55        49.77 o
  -2   6   9         30.05         37.30        10.89 o
  -1   6   9        259.92        225.18        15.66 o
   0   6   9         29.84         31.68         9.21 o
   1   6   9        872.69        757.74        35.55 o
   2   6   9        923.12        784.28        29.15 o
   3   6   9       2014.26       1899.54        48.62 o
   4   6   9         85.69        113.04        10.44 o
   5   6   9        187.96        184.35        13.18 o
   6   6   9        598.69        519.45        25.26 o
   7   6   9         39.00         33.49        13.50 o
   8   6   9          9.67         17.14        13.69 o
  -6   7   9        324.81        317.98        36.49 o
  -5   7   9         53.46         88.16        26.07 o
  -4   7   9        211.01        196.57        18.44 o
  -3   7   9         97.08        102.77        14.90 o
  -2   7   9        814.78        766.28        30.49 o
  -1   7   9       1075.43       1024.21        55.93 o
   0   7   9          5.84          5.20         9.21 o
   1   7   9        160.75        150.72        14.55 o
   2   7   9        128.63        130.80        13.91 o
   3   7   9          8.43         -4.10         9.37 o
   4   7   9         38.77         35.95         8.39 o
   5   7   9          1.23         -3.50         8.02 o
   6   7   9        136.74        164.72        20.61 o
   7   7   9         12.57         27.42        22.04 o
   8   7   9        208.62        186.14        19.64 o
  -6   8   9         91.91        120.39        29.86 o
  -5   8   9         48.68         66.35        24.65 o
  -4   8   9          3.18        -11.73        18.48 o
  -3   8   9         26.65          8.13        11.72 o
  -2   8   9        361.98        353.62        20.75 o
  -1   8   9        911.42        938.39        34.85 o
   0   8   9        314.92        287.03        42.18 o
   1   8   9       1247.70       1171.32        75.81 o
   2   8   9        370.99        352.71        19.40 o
   3   8   9        581.56        575.32        25.64 o
   4   8   9        579.95        593.45        24.93 o
   5   8   9       1399.37       1279.25        66.29 o
   6   8   9         41.47         32.86         9.66 o
   7   8   9        145.32        146.59        14.96 o
   8   8   9        138.64        129.56        18.06 o
  -5   9   9          6.01         43.60        22.75 o
  -4   9   9        306.81        348.31        44.32 o
  -3   9   9        241.23        245.77        20.26 o
  -2   9   9         31.28         34.59        12.87 o
  -1   9   9        407.94        348.10        24.17 o
   0   9   9        742.09        660.30        37.21 o
   1   9   9        723.92        734.78        55.67 o
   2   9   9         16.92          8.48        10.32 o
   3   9   9         96.64        120.84        15.07 o
   4   9   9          0.92          5.31         7.80 o
   5   9   9          8.01         10.86         8.49 o
   6   9   9         73.65         96.37        15.71 o
   7   9   9          1.40          1.25        12.01 o
   8   9   9         66.71         74.98        15.25 o
  -3  10   9         33.63         26.54        17.54 o
  -2  10   9         21.29         50.96        13.69 o
  -1  10   9          3.91         20.23        13.51 o
   0  10   9          2.40          6.75        12.09 o
   1  10   9        462.22        520.79        32.94 o
   2  10   9        708.20        683.86        58.98 o
   3  10   9        640.31        605.06        27.30 o
   4  10   9        178.66        220.61        29.60 o
   5  10   9         27.96         26.88         7.62 o
   6  10   9        283.15        283.89        34.98 o
   7  10   9        271.08        239.78        20.11 o
   8  10   9         16.81         16.87        12.54 o
  -3  11   9          4.67         25.12        17.54 o
  -2  11   9        420.26        443.58        36.49 o
  -1  11   9        506.43        448.79        36.02 o
   0  11   9        117.81        135.55        25.12 o
   1  11   9        631.11        616.10        42.66 o
   2  11   9        616.38        624.16        42.66 o
   3  11   9        258.36        246.41        28.91 o
   4  11   9          6.66         26.07        18.96 o
   5  11   9          4.02          3.12         8.22 o
   6  11   9         10.60         23.79         9.66 o
   7  11   9          8.88          4.34        17.77 o
   8  11   9          5.59         25.92        12.90 o
  -3  12   9         15.44         15.64        18.01 o
  -2  12   9         39.99         42.66        19.91 o
  -1  12   9          8.87         10.43        18.96 o
   0  12   9          6.93         32.70        18.96 o
   1  12   9         20.08         32.70        18.48 o
   2  12   9          1.20          3.32        17.06 o
   3  12   9         57.99         67.78        21.80 o
   4  12   9        510.24        479.60        36.97 o
   5  12   9        185.52        230.82        28.44 o
   6  12   9         96.77         99.06        23.70 o
   7  12   9          2.84         15.64        18.01 o
  -2  13   9         15.09         27.96        20.38 o
  -1  13   9         31.19         53.08        23.22 o
   0  13   9        287.75        300.44        34.60 o
   1  13   9        283.76        361.58        36.97 o
   2  13   9          6.87         44.55        23.22 o
   3  13   9        197.90        183.90        30.81 o
   4  13   9         60.83        101.90        24.17 o
   5  13   9         41.34         26.54        20.38 o
  -1  14   9          0.52         -1.90        22.28 o
   0  14   9         13.31         25.12        22.75 o
   1  14   9          3.15         21.80        22.28 o
   2  14   9         59.23         85.31        27.96 o
   3  14   9         57.37         39.81        22.75 o
   4  14   9         24.25         18.01        21.80 o
   5  14   9          8.01         -6.64        16.59 o
   0  15   9          4.42         33.65        22.75 o
   1  15   9         68.16         87.21        29.86 o
   2  15   9        171.25        264.90        39.34 o
   3  15   9        119.84        138.40        29.86 o
   4  15   9          3.73         27.49        22.75 o
   5  15   9         50.96          8.06        19.43 o
  -5  -8  10          8.10          6.16        22.28 o
  -4  -8  10         12.65         77.26        28.91 o
  -3  -8  10          0.93         27.96        25.12 o
  -2  -8  10         16.75          8.53        23.22 o
  -1  -8  10         43.75         51.66        25.12 o
   0  -8  10         91.09         69.67        25.59 o
  -6  -7  10          5.09         11.10        15.66 o
  -5  -7  10         22.11         42.18        24.17 o
  -4  -7  10         48.36         58.77        25.59 o
  -3  -7  10          8.30         32.70        23.70 o
  -2  -7  10          1.39          6.64        21.33 o
  -1  -7  10         39.18         44.55        22.28 o
   0  -7  10         20.22         25.59        22.75 o
   1  -7  10         23.84         31.76        22.28 o
   2  -7  10          5.93        -10.90        18.96 o
  -6  -6  10          5.11         28.17        21.57 o
  -5  -6  10          4.04         34.13        16.09 o
  -4  -6  10          6.22         15.17        20.85 o
  -3  -6  10         57.20        101.90        28.44 o
  -2  -6  10         34.09         28.91        22.28 o
  -1  -6  10         28.13         32.70        21.33 o
   0  -6  10         11.03          8.06        20.38 o
   1  -6  10        111.76        118.96        25.59 o
   2  -6  10        121.75        137.44        20.75 o
   3  -6  10          7.49          7.58        19.43 o
  -6  -5  10        178.43        235.46        49.03 o
  -5  -5  10         40.78         65.17        16.38 o
  -4  -5  10         14.58         24.55        22.75 o
  -3  -5  10        139.01        146.45        27.49 o
  -2  -5  10        131.09        132.23        25.12 o
  -1  -5  10          3.93        -18.48        18.48 o
   0  -5  10          2.02         -6.64        19.91 o
   1  -5  10         65.12         74.89        24.65 o
   2  -5  10         30.66         39.40        14.58 o
   3  -5  10         41.24         60.75        41.00 o
   4  -5  10         21.65          8.26        26.54 o
  -6  -4  10         97.19        131.61        25.59 o
  -5  -4  10         13.37         27.59        13.63 o
  -4  -4  10         56.18         87.71        16.33 o
  -3  -4  10          1.82          4.92        12.72 o
  -2  -4  10         34.61         39.34        20.38 o
  -1  -4  10        234.43        277.22        28.91 o
   0  -4  10        155.31        164.46        25.12 o
   1  -4  10        183.32        194.80        26.54 o
   2  -4  10         19.23         21.33        17.06 o
   3  -4  10        209.91        269.26        24.41 o
   4  -4  10         90.74         78.19        25.12 o
  -7  -3  10          1.57         15.64        15.64 o
  -6  -3  10         49.04         24.65        16.59 o
  -5  -3  10          2.28          4.75         8.77 o
  -4  -3  10        468.14        492.71        29.90 o
  -3  -3  10        253.73        264.91        23.57 o
  -2  -3  10         20.09         38.58         9.36 o
  -1  -3  10        481.42        503.25        19.63 o
   0  -3  10        298.86        290.65        15.81 o
   1  -3  10          1.08         -0.53         8.49 o
   2  -3  10         12.79         12.09         9.32 o
   3  -3  10         20.67          2.51         8.84 o
   4  -3  10         14.79         31.14        14.40 o
   5  -3  10         39.25         25.83        16.04 o
  -7  -2  10          0.82          6.16        16.59 o
  -6  -2  10          0.51         19.91        16.11 o
  -5  -2  10         79.11         89.59        22.99 o
  -4  -2  10        168.86        167.76        20.10 o
  -3  -2  10         19.00         22.10         8.89 o
  -2  -2  10        281.35        269.96        14.78 o
  -1  -2  10         13.73         14.38         8.64 o
   0  -2  10         74.99         84.96        10.53 o
   1  -2  10        428.01        390.14        18.18 o
   2  -2  10        238.40        238.57        14.70 o
   3  -2  10        314.05        327.88        12.75 o
   4  -2  10          2.61        -10.65        10.65 o
   5  -2  10        201.42        237.88        28.91 o
   6  -2  10         39.33         18.48        22.28 o
  -7  -1  10          1.62         -8.53        18.48 o
  -6  -1  10        151.60        166.36        25.12 o
  -5  -1  10         29.63         33.80        11.56 o
  -4  -1  10         14.62         11.67        10.37 o
  -3  -1  10          5.62          4.80         8.24 o
  -2  -1  10        648.33        609.01        30.73 o
  -1  -1  10        224.46        209.12        13.18 o
   0  -1  10        217.10        210.40        13.31 o
   1  -1  10        448.77        430.17        17.45 o
   2  -1  10        475.57        474.46        18.78 o
   3  -1  10         14.50         11.03         7.18 o
   4  -1  10          0.14         -9.20         9.20 o
   5  -1  10          0.55         -2.58        10.50 o
   6  -1  10          0.09         -2.97        25.12 o
  -7   0  10        204.30        154.04        27.96 o
  -6   0  10         73.72         85.31        21.80 o
  -5   0  10          1.35          0.73        10.32 o
  -4   0  10         42.61         55.27        11.38 o
  -3   0  10         11.58         15.16         9.85 o
  -2   0  10        157.83        139.14        11.56 o
  -1   0  10         36.08         35.98         8.68 o
   0   0  10        418.29        454.56        17.73 o
   1   0  10         81.88        105.51        16.27 o
   2   0  10          7.36         17.44         8.24 o
   3   0  10        580.10        539.64        41.97 o
   4   0  10        258.74        309.68        21.06 o
   5   0  10        199.83        212.20        20.85 o
   6   0  10          2.73          6.72        19.67 o
   7   0  10        104.64        106.17        25.59 o
  -7   1  10         46.11         48.34        23.70 o
  -6   1  10         29.67         27.96        20.85 o
  -5   1  10         39.75         32.15        11.34 o
  -4   1  10        409.77        381.95        21.23 o
  -3   1  10        405.83        376.77        19.94 o
  -2   1  10         24.39         24.30         9.85 o
  -1   1  10        525.50        539.49        25.83 o
   0   1  10        495.12        487.59        21.86 o
   1   1  10        446.55        494.85        25.12 o
   2   1  10        178.61        178.26        15.18 o
   3   1  10        458.97        423.61        21.28 o
   4   1  10        158.71        179.23        13.70 o
   5   1  10          0.87         -8.46        12.08 o
   6   1  10         30.98         45.03        12.42 o
   7   1  10          1.09         10.80        15.25 o
  -7   2  10         23.48         10.43        22.28 o
  -6   2  10        116.36         86.26        23.70 o
  -5   2  10        156.30        178.37        18.48 o
  -4   2  10        101.66        115.89        14.58 o
  -3   2  10          2.73          3.74         9.88 o
  -2   2  10          9.28          5.95        11.38 o
  -1   2  10        291.49        277.42        18.72 o
   0   2  10       1016.84        960.72        33.49 o
   1   2  10         25.76         20.37         9.72 o
   2   2  10        563.54        501.86        22.12 o
   3   2  10         32.30         38.29        10.90 o
   4   2  10         46.90         43.60        17.06 o
   5   2  10        295.08        298.56        22.23 o
   6   2  10        281.39        310.43        19.14 o
   7   2  10         62.75         70.81        16.23 o
  -7   3  10         12.73          1.90        21.80 o
  -6   3  10         15.13          8.53        20.38 o
  -5   3  10        215.52        203.05        25.83 o
  -4   3  10          1.45         -0.16        11.85 o
  -3   3  10        588.43        553.21        24.79 o
  -2   3  10        790.36        702.42        34.34 o
  -1   3  10       1425.64       1280.52        75.36 o
   0   3  10         14.62         17.66        15.88 o
   1   3  10       1015.36        909.71        32.33 o
   2   3  10        200.30        196.19        15.08 o
   3   3  10        145.62        184.66        15.18 o
   4   3  10        130.67        113.28        21.80 o
   5   3  10         69.17         72.10        11.30 o
   6   3  10         24.47          6.24        10.95 o
   7   3  10          0.03         -4.58        12.87 o
  -7   4  10         11.93         33.18        25.59 o
  -6   4  10        261.63        297.60        35.07 o
  -5   4  10         14.99         13.09        12.95 o
  -4   4  10        412.39        405.07        31.99 o
  -3   4  10        363.58        318.78        30.10 o
  -2   4  10        486.78        435.95        21.44 o
  -1   4  10        214.08        218.72        16.08 o
   0   4  10         13.28          6.56         8.54 o
   1   4  10        751.40        655.02        31.76 o
   2   4  10       1215.25       1208.50        40.55 o
   3   4  10        232.30        184.20        25.36 o
   4   4  10        491.72        471.39        22.19 o
   5   4  10         80.93        103.94        15.56 o
   6   4  10         20.00         17.97        10.58 o
   7   4  10        142.83        174.06        20.15 o
   8   4  10        116.43        122.92        19.02 o
  -7   5  10         23.44         11.38        26.07 o
  -6   5  10         39.76         56.40        25.59 o
  -5   5  10         24.83         13.74        21.80 o
  -4   5  10        107.39        143.83        18.96 o
  -3   5  10        100.36        115.66        15.74 o
  -2   5  10          7.53         15.25        10.89 o
  -1   5  10        537.16        539.25        23.63 o
   0   5  10       1070.18        940.60        72.99 o
   1   5  10        932.43        926.33        33.51 o
   2   5  10        460.17        459.16        33.18 o
   3   5  10        697.65        668.93        52.59 o
   4   5  10        228.17        269.23        18.96 o
   5   5  10        141.61        165.20        22.51 o
   6   5  10          4.20          7.71         9.81 o
   7   5  10         48.03         43.19        12.62 o
   8   5  10          0.80        -10.87        13.50 o
  -6   6  10         44.09         54.51        26.54 o
  -5   6  10         12.91          0.00        19.43 o
  -4   6  10        324.35        367.25        22.52 o
  -3   6  10          4.62         26.08        18.25 o
  -2   6  10        269.02        272.55        19.70 o
  -1   6  10        104.43        105.70        13.57 o
   0   6  10        800.94        740.81        29.29 o
   1   6  10        134.16        150.11        15.41 o
   2   6  10          0.25         -1.50        10.18 o
   3   6  10       1164.39       1140.14        44.32 o
   4   6  10        873.29        895.66        50.48 o
   5   6  10        454.59        436.32        24.62 o
   6   6  10        402.24        423.16        25.11 o
   7   6  10         28.76         34.40        11.83 o
   8   6  10         24.51         27.12        13.91 o
  -6   7  10         27.72         17.54        24.65 o
  -5   7  10          0.12         14.69        21.33 o
  -4   7  10         48.36         32.95        19.20 o
  -3   7  10         18.11         14.69        11.87 o
  -2   7  10        312.77        324.78        21.57 o
  -1   7  10        144.66        163.74        16.57 o
   0   7  10         58.57         75.44        12.90 o
   1   7  10        468.24        481.10        23.43 o
   2   7  10        735.26        673.00        28.31 o
   3   7  10        980.33       1075.05        41.95 o
   4   7  10        199.73        228.26        18.69 o
   5   7  10        527.20        531.05        32.47 o
   6   7  10         24.67         11.04        13.21 o
   7   7  10         74.72         75.48        17.72 o
   8   7  10          1.52         -9.75        13.51 o
  -6   8  10         35.52         63.04        26.54 o
  -5   8  10          5.27        -21.33        21.33 o
  -4   8  10         88.88         81.98        15.82 o
  -3   8  10        121.99        117.26        16.04 o
  -2   8  10        271.21        294.76        20.44 o
  -1   8  10        271.71        264.40        19.27 o
   0   8  10        185.98        192.98        17.59 o
   1   8  10        199.78        227.99        31.49 o
   2   8  10        934.62        958.92        36.00 o
   3   8  10        336.30        395.57        29.39 o
   4   8  10        141.02        145.35        16.67 o
   5   8  10        196.87        203.03        29.62 o
   6   8  10         34.71         18.20        13.50 o
   7   8  10         81.83        100.30        18.06 o
   8   8  10        215.36        270.11        31.76 o
  -5   9  10          3.32         35.07        23.70 o
  -4   9  10         74.60         58.94        15.07 o
  -3   9  10          3.56         13.03        13.41 o
  -2   9  10         24.40          0.59        20.85 o
  -1   9  10         50.41         55.54        13.55 o
   0   9  10        128.01        137.67        16.08 o
   1   9  10         46.75         50.71        28.20 o
   2   9  10         26.00         12.65        11.72 o
   3   9  10         85.72        103.55        22.04 o
   4   9  10        487.17        514.30        38.39 o
   5   9  10        383.26        401.41        24.07 o
   6   9  10        168.85        156.68        17.95 o
   7   9  10        101.01         96.01        17.74 o
   8   9  10         28.76          3.79        17.06 o
  -4  10  10         65.08         47.35        15.49 o
  -3  10  10        132.68        120.62        20.38 o
  -2  10  10        170.02        144.68        33.41 o
  -1  10  10        194.74        180.16        19.09 o
   0  10  10        257.06        233.25        19.07 o
   1  10  10        166.20        173.68        18.24 o
   2  10  10          5.08          8.97        14.93 o
   3  10  10         27.18         21.28        12.35 o
   4  10  10        115.29        171.12        18.73 o
   5  10  10        145.60        174.85        18.96 o
   6  10  10        197.25        215.59        24.39 o
   7  10  10         62.12         86.06        21.57 o
   8  10  10          2.44         -6.64        16.11 o
  -3  11  10          9.73         -6.16        17.54 o
  -2  11  10         51.21         32.70        20.38 o
  -1  11  10          3.84         20.38        20.38 o
   0  11  10         43.58         48.34        20.85 o
   1  11  10        123.16        140.29        26.54 o
   2  11  10         70.61         87.68        16.23 o
   3  11  10        177.30        207.65        19.36 o
   4  11  10        123.09        152.44        20.14 o
   5  11  10         23.90         17.13         9.76 o
   6  11  10        305.54        288.09        48.58 o
   7  11  10        172.12        159.49        52.85 o
  -3  12  10         67.35         85.79        23.22 o
  -2  12  10        122.40        118.49        23.22 o
  -1  12  10        206.71        170.63        27.96 o
   0  12  10         95.44         81.52        23.22 o
   1  12  10        137.08        115.65        25.59 o
   2  12  10        212.79        253.05        31.76 o
   3  12  10        113.55        125.60        26.07 o
   4  12  10          0.62        -15.64        15.64 o
   5  12  10          8.83         14.69        17.54 o
  -2  13  10        137.02         88.16        24.65 o
  -1  13  10          3.34        -19.43        19.43 o
   0  13  10          9.70         23.70        20.85 o
   1  13  10         30.25         53.08        21.80 o
   2  13  10          6.57          9.95        18.48 o
   3  13  10        117.16        135.08        27.02 o
   4  13  10         70.30         72.04        23.22 o
   5  13  10        207.56        250.20        30.81 o
  -1  14  10         76.93         82.00        26.07 o
   0  14  10         83.58         86.73        27.96 o
   1  14  10        207.90        197.64        33.18 o
   2  14  10         64.20         45.97        24.65 o
   3  14  10        113.65        131.29        28.91 o
   4  14  10        136.60        141.71        29.86 o
   5  14  10         42.26         87.21        24.17 o
   1  15  10          9.76          0.47        22.75 o
   2  15  10          2.93         12.32        23.22 o
   3  15  10         14.62         -6.16        23.22 o
   4  15  10          0.84        -13.74        21.33 o
   5  15  10         45.59         53.08        21.33 o
  -2  -8  11         36.04         56.88        29.86 o
  -5  -7  11          1.27         26.07        25.12 o
  -4  -7  11         28.92         39.81        25.59 o
  -3  -7  11          1.02         17.54        21.80 o
  -2  -7  11         39.07         23.70        25.59 o
  -1  -7  11         86.07        100.95        28.91 o
   0  -7  11         63.63         61.14        27.96 o
   1  -7  11         14.94         39.34        24.17 o
  -5  -6  11         32.81         39.13        23.93 o
  -4  -6  11         79.31         87.63        18.77 o
  -3  -6  11          4.40         34.60        23.22 o
  -2  -6  11         51.74         54.51        22.75 o
  -1  -6  11          4.35         -3.79        18.01 o
   0  -6  11         69.92         80.57        24.17 o
   1  -6  11         38.86         46.45        21.80 o
   2  -6  11          0.69          0.47        18.96 o
  -6  -5  11         26.77         30.16        13.99 o
  -5  -5  11          8.02         -5.11        13.29 o
  -4  -5  11          0.18          3.47        14.73 o
  -3  -5  11          0.93         15.81        14.40 o
  -2  -5  11         76.87         90.05        24.17 o
  -1  -5  11          1.29        -16.11        18.01 o
   0  -5  11         41.48         36.49        20.38 o
   1  -5  11        115.01        150.25        26.54 o
   2  -5  11         50.09         47.11        15.18 o
  -6  -4  11        172.97        202.73        70.83 o
  -5  -4  11          1.54          9.84        16.11 o
  -4  -4  11          3.44          3.98        13.57 o
  -3  -4  11        152.47        190.72        29.62 o
  -2  -4  11        152.00        140.92        18.60 o
  -1  -4  11         22.80         42.20        14.73 o
   0  -4  11         19.59          0.91        17.30 o
   1  -4  11          5.43          5.38        13.16 o
   2  -4  11         85.65         59.53        15.58 o
  -7  -3  11         30.21         34.60        18.01 o
  -6  -3  11         64.54         40.18        13.03 o
  -5  -3  11          9.56         17.52         9.96 o
  -4  -3  11         90.89         83.14        11.69 o
  -3  -3  11         32.54         20.40         9.84 o
  -2  -3  11        176.27        199.04        14.87 o
  -1  -3  11         17.71         19.94        17.06 o
   0  -3  11        196.12        214.08        21.11 o
   1  -3  11         23.28         22.66        13.21 o
   2  -3  11         46.30         26.91        13.55 o
  -7  -2  11          1.76         23.70        18.48 o
  -6  -2  11          0.52         24.17        18.01 o
  -5  -2  11         25.60         32.67        22.75 o
  -4  -2  11        866.06        827.07        49.58 o
  -3  -2  11         34.95         32.33         9.92 o
  -2  -2  11         48.18         49.10        10.38 o
  -1  -2  11        289.51        307.04        16.31 o
   0  -2  11        303.94        347.43        17.20 o
   1  -2  11          7.59         25.04         9.29 o
   2  -2  11          1.87         -2.56        12.36 o
   3  -2  11          2.55          8.76         8.01 o
   4  -2  11         33.55         60.19        19.91 o
  -7  -1  11          5.45        -16.11        16.11 o
  -6  -1  11          5.47         21.33        16.59 o
  -5  -1  11         60.34         52.87        12.15 o
  -4  -1  11        130.81        134.76        15.07 o
  -3  -1  11          3.26         -4.16         8.82 o
  -2  -1  11         61.25         53.56        10.13 o
  -1  -1  11         18.76         14.82         8.53 o
   0  -1  11        196.21        196.87        13.45 o
   1  -1  11        282.81        315.22        16.10 o
   2  -1  11        140.80        161.69        14.99 o
   3  -1  11        149.47        144.35        13.21 o
   4  -1  11         32.28         21.25        12.15 o
   5  -1  11        115.23        118.03        17.43 o
   6  -1  11         48.56         34.60        20.85 o
  -7   0  11          7.44          5.21        18.48 o
  -6   0  11          6.05         15.17        18.01 o
  -5   0  11         24.68         25.38        11.89 o
  -4   0  11        127.58        116.91        14.58 o
  -3   0  11        109.64        109.02        14.36 o
  -2   0  11       3029.40       2837.76        84.25 o
  -1   0  11        263.67        254.39        14.67 o
   0   0  11         20.70         36.80        11.43 o
   1   0  11        550.83        535.91        20.16 o
   2   0  11        148.43        178.90        14.16 o
   3   0  11          6.78         18.01        11.73 o
   4   0  11         63.46         74.12        15.88 o
   5   0  11          1.13         -8.53        12.07 o
   6   0  11          0.65          8.06        18.48 o
  -7   1  11          0.75         21.33        21.80 o
  -6   1  11        161.18        167.31        27.49 o
  -5   1  11         44.24         36.65        12.35 o
  -4   1  11         17.36         27.80        18.48 o
  -3   1  11        246.56        230.03        17.26 o
  -2   1  11        549.18        480.40        33.89 o
  -1   1  11        103.17        103.71        13.21 o
   0   1  11          4.03         18.88        10.90 o
   1   1  11        412.04        393.15        35.31 o
   2   1  11        244.45        227.22        46.19 o
   3   1  11        468.10        501.35        23.96 o
   4   1  11        185.06        216.04        26.28 o
   5   1  11        138.26        176.00        24.41 o
   6   1  11          8.49          8.07        14.84 o
  -7   2  11         10.59         38.86        24.65 o
  -6   2  11         66.18         59.72        20.38 o
  -5   2  11         12.41         22.83        23.46 o
  -4   2  11        188.53        200.11        17.91 o
  -3   2  11         91.33        110.76        13.91 o
  -2   2  11         12.60         14.96        12.80 o
  -1   2  11        139.62        137.17        14.24 o
   0   2  11       3221.35       2915.76       102.61 o
   1   2  11        232.93        249.05        27.94 o
   2   2  11         11.99         29.24        10.89 o
   3   2  11        361.67        394.51        21.61 o
   4   2  11        144.58        124.18        21.33 o
   5   2  11          1.28        -12.15        12.15 o
   6   2  11         44.06         28.22        16.41 o
   7   2  11          0.57        -18.01        18.96 o
  -7   3  11         55.74         52.61        25.12 o
  -6   3  11          1.19          4.74        18.96 o
  -5   3  11         99.82        103.45        16.38 o
  -4   3  11        286.84        293.17        20.56 o
  -3   3  11        161.94        129.51        25.59 o
  -2   3  11         13.11          1.66        10.39 o
  -1   3  11        106.18        104.64        13.39 o
   0   3  11        133.49        134.61        14.03 o
   1   3  11        470.50        449.84        26.54 o
   2   3  11          6.54         21.39        10.89 o
   3   3  11        963.39        927.80        52.37 o
   4   3  11        155.80        134.13        22.75 o
   5   3  11        434.49        478.20        26.81 o
   6   3  11        160.88        201.83        21.44 o
   7   3  11         67.82         69.67        27.02 o
  -7   4  11          0.04        -12.80        22.28 o
  -6   4  11         29.48         36.97        21.80 o
  -5   4  11          3.04          8.65        13.36 o
  -4   4  11        149.95        117.16        26.54 o
  -3   4  11         18.22         32.62        12.56 o
  -2   4  11        987.52        911.10        34.52 o
  -1   4  11        369.95        400.36        27.25 o
   0   4  11         40.35         31.00        10.46 o
   1   4  11        223.41        238.86        17.20 o
   2   4  11       3064.26       3027.33       245.25 o
   3   4  11         38.29         68.29        14.22 o
   4   4  11         20.35         10.43        17.06 o
   5   4  11        102.30         98.81        16.38 o
   6   4  11         54.69         50.33        15.41 o
   7   4  11          1.84         22.71        27.96 o
  -6   5  11        173.13        135.55        28.91 o
  -5   5  11        108.10        100.01        24.65 o
  -4   5  11         34.78         21.51        13.36 o
  -3   5  11        233.28        278.24        37.42 o
  -2   5  11        244.59        233.15        18.42 o
  -1   5  11        133.72        122.02        14.73 o
   0   5  11         19.12         18.78        10.66 o
   1   5  11         82.09         95.62        13.91 o
   2   5  11        274.67        289.55        19.59 o
   3   5  11        693.45        661.85        48.11 o
   4   5  11          7.75        -11.04        11.04 o
   5   5  11        495.88        492.87        26.98 o
   6   5  11         68.74         77.18        16.41 o
   7   5  11        114.38        105.32        19.27 o
  -6   6  11          0.11         16.11        23.22 o
  -5   6  11          0.98         21.33        21.80 o
  -4   6  11         57.37         64.22        19.67 o
  -3   6  11         39.17         51.55        21.09 o
  -2   6  11        231.38        217.34        18.93 o
  -1   6  11        315.15        305.25        20.59 o
   0   6  11       1576.14       1448.61        67.78 o
   1   6  11        935.01        947.38        35.51 o
   2   6  11         24.87         26.76        17.54 o
   3   6  11        562.43        567.47        51.90 o
   4   6  11        774.31        885.17        44.79 o
   5   6  11         70.53        104.39        16.75 o
   6   6  11          0.95        -11.72        11.72 o
   7   6  11         13.68        -11.99        15.25 o
  -6   7  11          1.68        -12.80        23.70 o
  -5   7  11         76.78         57.35        25.59 o
  -4   7  11        530.04        508.04        36.97 o
  -3   7  11        209.65        185.14        20.26 o
  -2   7  11        333.11        288.20        27.96 o
  -1   7  11        142.38        148.48        22.99 o
   0   7  11        284.79        244.00        18.88 o
   1   7  11         19.63         41.95        13.07 o
   2   7  11        290.81        312.76        21.28 o
   3   7  11        358.23        358.52        31.99 o
   4   7  11          1.43          4.38        12.82 o
   5   7  11        188.17        182.47        27.96 o
   6   7  11         90.85        120.31        18.42 o
   7   7  11         46.08         67.01        31.76 o
  -5   8  11          1.05         -3.79        23.70 o
  -4   8  11          5.89        -11.47        11.47 o
  -3   8  11          7.29         13.62        13.08 o
  -2   8  11         68.65         99.34        16.13 o
  -1   8  11        111.82        142.82        42.42 o
   0   8  11         58.10         59.66        15.17 o
   1   8  11        895.02        888.09        67.30 o
   2   8  11       1107.41       1082.19        41.95 o
   3   8  11        970.15       1053.88        39.53 o
   4   8  11          8.39        -11.02        12.01 o
   5   8  11        188.18        217.55        30.33 o
   6   8  11        242.65        235.92        22.24 o
   7   8  11          7.44        -15.56        15.56 o
  -5   9  11         28.71         15.64        22.75 o
  -4   9  11         14.11         17.94        14.03 o
  -3   9  11         54.70         51.45        14.64 o
  -2   9  11        545.07        553.24        28.48 o
  -1   9  11        112.57        163.24        25.83 o
   0   9  11        299.54        237.46        21.30 o
   1   9  11          1.93         22.17        13.21 o
   2   9  11        114.34        114.17        18.48 o
   3   9  11         23.43         49.01        13.21 o
   4   9  11        442.92        444.87        71.33 o
   5   9  11        162.74        130.81        26.54 o
   6   9  11          4.24         -1.94        12.87 o
   7   9  11         77.58         86.58        18.69 o
  -4  10  11          5.52        -10.08        14.69 o
  -3  10  11          0.07          0.71        13.41 o
  -2  10  11          4.95         15.22        14.22 o
  -1  10  11         16.99         16.37        13.69 o
   0  10  11        238.29        229.21        20.07 o
   1  10  11        408.46        408.09        24.28 o
   2  10  11        202.01        191.27        19.77 o
   3  10  11        752.64        805.83        34.16 o
   4  10  11        861.75        926.70        37.87 o
   5  10  11        313.08        312.77        32.70 o
   6  10  11          2.43          0.42        13.27 o
   7  10  11         46.30         47.52        17.57 o
  -3  11  11         39.65         66.83        21.80 o
  -2  11  11         62.52         41.71        22.28 o
  -1  11  11         25.76         26.54        20.38 o
   0  11  11        367.65        357.63        23.88 o
   1  11  11        113.55        136.42        18.48 o
   2  11  11        201.59        227.74        21.57 o
   3  11  11         32.27         56.93        34.60 o
   4  11  11        169.29        192.32        20.93 o
   5  11  11          1.11         -8.06        16.59 o
   6  11  11        177.55        175.94        30.10 o
   7  11  11         56.95         39.06        16.05 o
  -3  12  11          7.64         31.28        21.33 o
  -2  12  11          0.47          2.84        19.91 o
  -1  12  11         11.92        -10.43        19.43 o
   0  12  11          1.95          0.00        18.01 o
   1  12  11        100.30        112.80        26.54 o
   2  12  11        126.01        159.25        28.44 o
   3  12  11        188.29        221.34        32.23 o
   4  12  11         27.35         10.43        19.91 o
   5  12  11        191.12        195.27        26.54 o
  -2  13  11         39.50         25.59        20.85 o
  -1  13  11         85.69        114.70        27.49 o
   0  13  11         38.93         37.92        23.70 o
   1  13  11         21.84         34.60        23.22 o
   2  13  11        100.53        126.07        28.44 o
   3  13  11         33.34         54.98        24.17 o
   4  13  11         12.08         15.17        18.01 o
   5  13  11         51.49         40.76        20.85 o
  -1  14  11          2.29          6.64        23.22 o
   0  14  11         42.23         32.23        23.70 o
   1  14  11         31.56         62.09        24.17 o
   2  14  11          6.34        -11.38        19.43 o
   3  14  11        132.57        166.36        30.81 o
   4  14  11         79.50        137.45        28.44 o
   5  14  11         70.69         47.40        23.22 o
   1  15  11        107.34        126.07        29.86 o
   2  15  11         45.27         52.14        27.49 o
   3  15  11         11.67         51.19        25.12 o
   4  15  11         21.69         52.61        24.17 o
  -4  -6  12         34.57         56.27        18.76 o
  -3  -6  12         11.50         -3.28        16.38 o
  -2  -6  12          9.01         17.51        16.38 o
  -1  -6  12         46.07         44.94        16.86 o
   0  -6  12        110.84        113.28        27.96 o
   1  -6  12          6.39         27.84        15.92 o
  -5  -5  12         42.95         69.45        20.62 o
  -4  -5  12         10.82          0.50        28.20 o
  -3  -5  12         35.44         27.42        25.36 o
  -2  -5  12          1.11          1.16        15.07 o
  -1  -5  12         11.53         16.22        25.12 o
   0  -5  12          1.18          8.90        15.52 o
   1  -5  12          9.16          4.98        14.75 o
   2  -5  12         17.71         31.84        15.04 o
  -6  -4  12         31.26         29.90        15.52 o
  -5  -4  12         10.37         -2.74        20.38 o
  -4  -4  12         19.84         12.15        14.46 o
  -3  -4  12         70.92         65.79        16.90 o
  -2  -4  12        132.77        202.77        22.61 o
  -1  -4  12         20.19         19.20        14.64 o
   0  -4  12         18.98         21.15        20.38 o
   1  -4  12        109.87        137.63        18.58 o
   2  -4  12        176.61        241.54        27.23 o
  -6  -3  12         61.05         51.19        19.43 o
  -5  -3  12          9.20          1.16        14.12 o
  -4  -3  12        146.88        194.40        21.12 o
  -3  -3  12         14.41          9.18        13.50 o
  -2  -3  12        101.43        114.62        17.42 o
  -1  -3  12         59.89         77.15        16.25 o
   0  -3  12         10.46         -0.47        13.07 o
   1  -3  12         14.37         30.52        22.99 o
   2  -3  12          0.85         -9.73        12.54 o
  -6  -2  12         16.18        -11.85        15.64 o
  -5  -2  12          2.38         -3.92        11.38 o
  -4  -2  12        186.11        200.13        20.80 o
  -3  -2  12         31.90         31.83        10.61 o
  -2  -2  12         34.56         39.34        10.02 o
  -1  -2  12        130.39        121.63        12.61 o
   0  -2  12        207.46        244.64        16.51 o
   1  -2  12         69.87         73.82        11.67 o
   2  -2  12         28.93         51.33        10.90 o
  -7  -1  12         16.71          4.27        18.96 o
  -6  -1  12         11.61         16.59        17.54 o
  -5  -1  12        109.19         75.93        13.83 o
  -4  -1  12        387.12        392.40        34.13 o
  -3  -1  12         92.30         93.67        14.51 o
  -2  -1  12        357.66        362.09        18.37 o
  -1  -1  12         13.27          7.22         9.66 o
   0  -1  12        115.03        118.06        12.43 o
   1  -1  12         66.01         62.42        11.04 o
   2  -1  12          4.36        -11.58        11.58 o
   3  -1  12          4.58          9.54         9.52 o
   4  -1  12         18.76         29.77        12.39 o
   5  -1  12         62.25         86.59        17.20 o
  -7   0  12         48.39         65.88        23.70 o
  -6   0  12          5.33         -2.84        16.11 o
  -5   0  12         26.36         22.82        12.87 o
  -4   0  12        103.46        124.93        30.81 o
  -3   0  12         38.18         39.88        12.39 o
  -2   0  12        549.77        483.51        42.66 o
  -1   0  12         10.85         -7.27        10.86 o
   0   0  12          2.33          1.77         9.12 o
   1   0  12        203.99        218.29        15.61 o
   2   0  12        344.86        468.13        59.24 o
   3   0  12         92.38         83.32        14.73 o
   4   0  12         38.68         26.94        13.39 o
   5   0  12         66.83         72.61        15.64 o
  -7   1  12          0.80         -8.06        21.33 o
  -6   1  12         82.78         35.07        21.80 o
  -5   1  12         24.26         26.08        12.90 o
  -4   1  12         13.92          1.23        11.38 o
  -3   1  12        171.93        143.19        16.09 o
  -2   1  12        521.28        511.46        24.44 o
  -1   1  12          4.04          1.86        10.58 o
   0   1  12        339.92        323.80        20.78 o
   1   1  12          2.56          8.69        11.38 o
   2   1  12        175.55        196.66        17.40 o
   3   1  12         17.09         -1.42        15.88 o
   4   1  12          0.24        -12.40        12.40 o
   5   1  12          2.02          7.27        14.46 o
   6   1  12         10.72        -14.91        14.91 o
  -7   2  12         63.32         17.54        23.22 o
  -6   2  12         16.52         27.02        22.75 o
  -5   2  12         84.20         81.77        34.84 o
  -4   2  12         25.10         14.53        12.20 o
  -3   2  12         43.37         62.15        13.41 o
  -2   2  12         12.55         -2.89        10.92 o
  -1   2  12         99.75        104.97        14.40 o
   0   2  12       1155.30       1085.68        38.99 o
   1   2  12         12.43         17.42        11.22 o
   2   2  12         61.16         86.82        23.93 o
   3   2  12        111.00        157.10        17.75 o
   4   2  12        254.08        271.06        31.28 o
   5   2  12         57.86         82.70        15.85 o
   6   2  12         18.55         17.77        16.09 o
  -6   3  12          1.16          4.74        21.33 o
  -5   3  12          0.95          6.48        14.93 o
  -4   3  12        245.60        235.83        23.44 o
  -3   3  12        144.70        146.09        17.77 o
  -2   3  12         93.36         97.51        15.17 o
  -1   3  12        427.14        402.61        21.93 o
   0   3  12       1118.46       1085.91        38.81 o
   1   3  12        117.20        133.08        15.18 o
   2   3  12        319.61        305.42        35.78 o
   3   3  12          5.39         24.39        12.23 o
   4   3  12        168.88        197.17        26.54 o
   5   3  12          0.24         -1.67        12.72 o
   6   3  12          5.58         22.78        21.57 o
  -6   4  12         14.48         49.77        24.17 o
  -5   4  12         50.95         51.54        14.73 o
  -4   4  12        107.28        111.05        16.90 o
  -3   4  12         57.29         58.75        14.06 o
  -2   4  12         45.15         53.63        14.69 o
  -1   4  12        192.71        155.09        16.23 o
   0   4  12         87.70         71.90        13.16 o
   1   4  12        299.04        264.82        23.93 o
   2   4  12        512.77        515.78        53.56 o
   3   4  12        153.38        177.32        17.75 o
   4   4  12         65.44         54.03        20.85 o
   5   4  12        128.94        143.46        19.36 o
   6   4  12        184.70        217.27        22.45 o
   7   4  12         38.50         36.72        22.28 o
  -6   5  12         34.89         55.45        26.07 o
  -5   5  12          2.24          4.92        13.91 o
  -4   5  12         39.50         -4.40        14.06 o
  -3   5  12         10.02          7.30        12.72 o
  -2   5  12        518.89        483.81        25.46 o
  -1   5  12        293.33        311.91        21.28 o
   0   5  12          6.71          4.38        11.19 o
   1   5  12        589.13        636.96        49.77 o
   2   5  12        552.02        584.97        27.30 o
   3   5  12        332.68        388.88        47.87 o
   4   5  12         25.87         38.25        13.63 o
   5   5  12         17.91         27.16        14.64 o
   6   5  12         38.10         41.23        15.75 o
   7   5  12          7.22         -1.21        16.75 o
  -6   6  12         43.76         30.33        27.02 o
  -5   6  12         41.10         56.88        24.65 o
  -4   6  12         36.31         48.81        15.66 o
  -3   6  12         11.79          9.95        13.39 o
  -2   6  12        249.06        265.25        21.45 o
  -1   6  12          9.65          3.41        13.74 o
   0   6  12         33.52         29.42        12.54 o
   1   6  12        110.98        132.99        16.57 o
   2   6  12        111.20        112.30        15.90 o
   3   6  12        199.29        201.02        20.62 o
   4   6  12        208.28        241.99        30.78 o
   5   6  12        212.53        246.89        30.81 o
   6   6  12         57.90         52.30        29.39 o
   7   6  12         69.46         56.19        19.40 o
  -5   7  12          3.31         12.80        22.28 o
  -4   7  12         79.28         88.10        17.00 o
  -3   7  12         31.17         29.27        28.67 o
  -2   7  12        141.00        122.91        24.17 o
  -1   7  12         11.72         20.61        13.39 o
   0   7  12        702.55        738.16        36.23 o
   1   7  12        890.17        950.69        82.23 o
   2   7  12         14.60         14.69        19.91 o
   3   7  12        725.21        817.02        34.36 o
   4   7  12        508.69        611.83        29.80 o
   5   7  12        127.96        136.03        26.07 o
   6   7  12         29.55         21.52        15.07 o
   7   7  12          0.11        -15.88        15.88 o
  -5   8  12         14.50         44.55        26.07 o
  -4   8  12        190.42        180.41        51.90 o
  -3   8  12         39.21         51.96        27.25 o
  -2   8  12         41.00         47.63        14.75 o
  -1   8  12         24.23         15.57        13.88 o
   0   8  12        158.39        149.14        18.06 o
   1   8  12          0.78        -12.08        12.54 o
   2   8  12         58.59         63.65        21.57 o
   3   8  12         94.19        117.21        16.90 o
   4   8  12         57.55         77.67        26.54 o
   5   8  12        131.14        112.80        27.02 o
   6   8  12         41.45         38.72        14.90 o
   7   8  12        225.52        262.95        26.28 o
  -4   9  12          8.82         19.12        27.49 o
  -3   9  12          0.15          6.19        26.07 o
  -2   9  12        159.04        169.71        19.74 o
  -1   9  12        239.46        245.00        22.28 o
   0   9  12        175.54        186.99        20.44 o
   1   9  12          9.73          6.87        13.74 o
   2   9  12        749.49        866.24        36.49 o
   3   9  12        235.15        243.75        20.90 o
   4   9  12          4.17          8.40        13.97 o
   5   9  12        135.44        163.04        29.86 o
   6   9  12        242.39        256.73        24.02 o
   7   9  12         33.15         28.13        17.00 o
  -4  10  12          6.67          6.29        14.22 o
  -3  10  12         20.62         20.02        14.70 o
  -2  10  12        327.40        305.62        23.79 o
  -1  10  12         75.04         94.83        20.85 o
   0  10  12        107.39        106.40        16.92 o
   1  10  12         63.24         41.77        15.41 o
   2  10  12        198.39        228.09        22.09 o
   3  10  12         24.82         26.98        14.93 o
   4  10  12         19.43         12.44        25.59 o
   5  10  12         18.16         49.29        25.12 o
   6  10  12         17.82          7.37        14.10 o
   7  10  12         86.24         98.71        19.70 o
  -3  11  12         14.48         -6.64        20.38 o
  -2  11  12          0.84         15.02        15.25 o
  -1  11  12          7.91         -2.05        14.40 o
   0  11  12        133.08        139.32        18.92 o
   1  11  12        339.07        350.62        25.08 o
   2  11  12         79.64         88.60        17.42 o
   3  11  12         50.79         86.06        16.72 o
   4  11  12        448.93        550.94        29.99 o
   5  11  12        169.75        185.32        30.33 o
   6  11  12          1.67        -15.17        15.17 o
   7  11  12         52.64         53.63        17.27 o
  -2  12  12         18.15         31.28        22.75 o
  -1  12  12         81.17         76.31        26.07 o
   0  12  12        239.95        175.84        31.28 o
   1  12  12         74.67         45.03        24.17 o
   2  12  12         48.92         61.14        25.12 o
   3  12  12          6.66         29.86        23.22 o
   4  12  12         81.74         80.57        24.65 o
   6  12  12         76.56         53.02        15.93 o
  -1  13  12         20.19          0.95        20.38 o
   0  13  12          2.92         25.12        23.70 o
   1  13  12          9.51        -19.91        21.33 o
   2  13  12         65.22         45.97        24.65 o
   3  13  12        303.37        295.70        35.07 o
   4  13  12         44.51         40.29        22.75 o
   5  13  12         67.79         95.27        25.59 o
   0  14  12         15.79          5.69        20.38 o
   1  14  12         71.53         42.18        24.65 o
   2  14  12        117.49         87.21        27.96 o
   3  14  12         76.45         69.20        25.59 o
   4  14  12         11.92         -7.11        20.38 o
   5  14  12          1.61        -19.91        19.91 o
  -4  -5  13         12.14         32.70        17.74 o
  -3  -5  13         39.50         37.17        17.54 o
  -2  -5  13          3.43         -5.41        15.71 o
  -1  -5  13         51.59         55.45        18.10 o
   0  -5  13         73.71        124.02        20.37 o
  -5  -4  13        104.32        130.64        43.60 o
  -4  -4  13         75.73         68.76        22.51 o
  -3  -4  13          0.58         -1.41        14.93 o
  -2  -4  13          0.25         -4.15        14.58 o
  -1  -4  13         22.49         15.73        15.56 o
   0  -4  13          5.36          7.82        15.08 o
   1  -4  13          0.30         -4.25        14.55 o
   2  -4  13         44.55         52.83        16.23 o
  -5  -3  13         19.84         -9.01        18.01 o
  -4  -3  13         16.69          7.85        14.64 o
  -3  -3  13          1.07         -7.89        14.17 o
  -2  -3  13        144.91        180.00        41.95 o
  -1  -3  13         55.96         54.04        16.08 o
   0  -3  13         49.49         47.99        17.06 o
   1  -3  13         54.42         34.28        16.35 o
   2  -3  13        166.06        224.49        34.58 o
  -6  -2  13          4.94        -15.17        15.17 o
  -5  -2  13          4.41         18.43        12.39 o
  -4  -2  13          1.94         -1.33        12.40 o
  -3  -2  13        225.35        256.61        17.59 o
  -2  -2  13        199.01        188.84        15.71 o
  -1  -2  13          5.71          5.15        10.49 o
   0  -2  13          0.24         -6.48        12.48 o
   1  -2  13          5.80         17.78        13.57 o
   2  -2  13          6.25          8.92        13.23 o
  -6  -1  13         56.20         63.98        20.38 o
  -5  -1  13         13.72          2.95        13.51 o
  -4  -1  13          0.26        -10.92        10.92 o
  -3  -1  13          3.28         -5.23        12.01 o
  -2  -1  13         60.79         50.17        18.97 o
  -1  -1  13          8.92         14.19        14.18 o
   0  -1  13        564.40        662.26        29.67 o
   1  -1  13         64.34         67.86        11.77 o
   2  -1  13         93.10        108.93        16.40 o
   3  -1  13         74.31        118.49        21.80 o
   4  -1  13        164.84        197.75        20.22 o
  -6   0  13          4.72         31.28        20.85 o
  -5   0  13        174.36        175.55        19.43 o
  -4   0  13         40.41         24.83        24.17 o
  -3   0  13         70.01         53.92        16.59 o
  -2   0  13         50.28         64.57        13.91 o
  -1   0  13        561.58        521.16        29.62 o
   0   0  13        245.00        277.89        20.70 o
   1   0  13         41.71         39.74        13.21 o
   2   0  13          2.98         -4.23        12.82 o
   3   0  13          4.07         -2.54        11.56 o
   4   0  13          4.26         -4.61        15.17 o
   5   0  13         22.89         24.38        14.55 o
  -6   1  13          5.85         12.32        19.43 o
  -5   1  13          2.68         -0.11        12.20 o
  -4   1  13        115.22         97.39        16.23 o
  -3   1  13         17.05          2.62        12.20 o
  -2   1  13         51.43         49.67        13.02 o
  -1   1  13          0.85         11.32        11.72 o
   0   1  13        113.93        111.71        20.38 o
   1   1  13          9.87         28.15        13.29 o
   2   1  13        749.19        784.96        72.49 o
   3   1  13         84.02         89.93        15.71 o
   4   1  13         68.91         54.62        15.41 o
   5   1  13         81.68        118.32        18.58 o
  -6   2  13         33.89         36.49        23.22 o
  -5   2  13         21.35         20.74        13.57 o
  -4   2  13         17.73         43.01        13.55 o
  -3   2  13        578.12        540.56        26.80 o
  -2   2  13        253.57        249.02        19.84 o
  -1   2  13         54.52         49.32        12.87 o
   0   2  13        159.23        185.00        34.84 o
   1   2  13        182.97        236.06        19.35 o
   2   2  13        203.69        219.88        31.97 o
   3   2  13          1.88        -15.02        15.17 o
   4   2  13         21.53         26.54        20.85 o
   5   2  13         38.37         42.89        15.04 o
   6   2  13          4.25         13.11        28.20 o
  -6   3  13         24.60         26.07        22.75 o
  -5   3  13         54.73         43.34        15.37 o
  -4   3  13          7.31         18.54        14.93 o
  -3   3  13          0.23        -14.61        19.43 o
  -2   3  13        129.07        167.82        25.12 o
  -1   3  13         15.96         21.39        12.01 o
   0   3  13        281.39        277.32        39.58 o
   1   3  13         46.99         57.11        13.21 o
   2   3  13         68.37         93.22        15.24 o
   3   3  13         99.48        160.70        49.77 o
   4   3  13        352.53        294.28        30.81 o
   5   3  13         96.03         92.75        17.68 o
   6   3  13         13.47          0.85        23.22 o
  -6   4  13          0.71         18.48        22.75 o
  -5   4  13          8.20          7.93        13.83 o
  -4   4  13        257.77        264.25        22.28 o
  -3   4  13          6.26        -10.84        12.23 o
  -2   4  13        248.30        220.08        21.30 o
  -1   4  13        673.53        587.50        37.21 o
   0   4  13        498.49        452.13        48.11 o
   1   4  13         64.72         67.07        13.57 o
   2   4  13        144.11        169.81        18.58 o
   3   4  13         43.72         41.78        13.73 o
   4   4  13        160.99        143.61        26.07 o
   5   4  13          0.58          3.89        16.83 o
   6   4  13         11.18          8.04        15.22 o
  -6   5  13          1.31         -0.95        21.80 o
  -5   5  13          2.96          9.80        14.22 o
  -4   5  13        130.90        100.14        19.43 o
  -3   5  13        133.90        134.99        17.91 o
  -2   5  13         24.94         30.43        14.24 o
  -1   5  13          1.50         11.31        12.56 o
   0   5  13         25.70         20.75        20.38 o
   1   5  13        116.72        113.29        15.11 o
   2   5  13        626.49        644.08        35.55 o
   3   5  13        173.91        158.48        41.00 o
   4   5  13         74.69         61.14        21.80 o
   5   5  13        122.69        105.69        24.17 o
   6   5  13        103.33         84.10        17.91 o
  -5   6  13         22.06         45.50        25.59 o
  -4   6  13         11.12         14.31        14.91 o
  -3   6  13         89.68         94.17        17.42 o
  -2   6  13        555.35        486.96        26.98 o
  -1   6  13         83.97         91.92        16.41 o
   0   6  13        343.79        337.32        48.11 o
   1   6  13        723.05        711.31        87.18 o
   2   6  13        307.83        316.68        51.90 o
   3   6  13         22.22         25.05        13.36 o
   4   6  13         21.87         16.86        14.36 o
   5   6  13         14.02          5.69        19.43 o
   6   6  13         91.13         65.75        35.78 o
  -5   7  13         40.66         63.51        28.44 o
  -4   7  13         20.91          4.65        15.64 o
  -3   7  13          7.21         20.62        14.75 o
  -2   7  13        230.05        187.08        21.23 o
  -1   7  13        323.65        300.28        23.45 o
   0   7  13        146.53        153.47        26.54 o
   1   7  13         62.89         86.93        16.23 o
   2   7  13         37.08         31.04        14.41 o
   3   7  13         94.92         67.37        15.24 o
   4   7  13        491.28        574.39        83.42 o
   5   7  13        246.38        276.75        35.07 o
   6   7  13         20.31         40.13        16.53 o
   7   7  13         64.89         73.94        27.49 o
  -5   8  13          0.80         -1.42        23.70 o
  -4   8  13         63.29         68.15        17.87 o
  -3   8  13         45.22         56.35        16.75 o
  -2   8  13         29.31          8.47        14.73 o
  -1   8  13        104.05        137.07        18.58 o
   0   8  13        709.81        642.65        31.30 o
   1   8  13         70.65         81.33        16.53 o
   2   8  13        357.34        353.62        24.97 o
   3   8  13        254.90        291.47        22.67 o
   4   8  13        291.49        371.77        61.38 o
   5   8  13          2.02         17.54        22.28 o
   6   8  13          0.31          2.85        14.22 o
   7   8  13         14.52         20.85        23.22 o
  -4   9  13         94.74         73.19        16.60 o
  -3   9  13        108.91        120.75        19.25 o
  -2   9  13         27.13         23.66        16.25 o
  -1   9  13          9.25         -7.15        14.36 o
   0   9  13        114.91         88.88        17.59 o
   1   9  13         46.89         55.98        15.92 o
   2   9  13        214.05        249.47        22.94 o
   3   9  13         22.29         19.90        16.83 o
   4   9  13         23.32         26.00        17.54 o
   5   9  13        200.43        256.84        34.13 o
   6   9  13        117.01        111.44        19.43 o
  -3  10  13         14.80         -3.74        14.46 o
  -2  10  13         94.23        106.68        18.96 o
  -1  10  13         78.35         96.51        32.70 o
   0  10  13         46.79         42.62        15.58 o
   1  10  13         78.81        115.08        18.73 o
   2  10  13        576.82        581.02        30.48 o
   3  10  13        149.34        172.42        23.46 o
   4  10  13         70.88         47.32        15.85 o
   5  10  13        216.44        305.18        36.02 o
   6  10  13         71.84         37.04        22.04 o
  -3  11  13         45.11         53.10        47.16 o
  -2  11  13        105.87        116.03        34.36 o
  -1  11  13        151.97        138.69        31.04 o
   0  11  13         24.74         20.00        19.91 o
   1  11  13          1.32         11.85        14.75 o
   2  11  13         63.97         79.50        27.73 o
   3  11  13          1.57          1.08        13.42 o
   4  11  13         85.28        108.64        57.11 o
   5  11  13         20.10          0.95        20.38 o
   6  11  13         20.95          7.29        14.44 o
  -2  12  13         74.05         60.67        26.07 o
  -1  12  13          1.78         -0.47        22.28 o
   0  12  13        105.88        124.18        28.44 o
   1  12  13        180.24        203.80        33.18 o
   2  12  13         26.03         32.14        17.05 o
   3  12  13        122.65        102.12        22.04 o
   4  12  13        195.05        270.29        24.63 o
   5  12  13         49.98         29.86        25.12 o
   6  12  13          5.07        -13.21        13.21 o
  -1  13  13         47.32         41.23        25.59 o
   0  13  13         22.56         32.70        25.59 o
   1  13  13         99.21         62.56        27.49 o
   2  13  13          0.51         20.38        24.65 o
   3  13  13          0.40         -2.84        23.22 o
   4  13  13          1.68         36.97        23.70 o
   1  14  13          6.08        -15.17        21.80 o
   2  14  13        140.61        178.68        33.18 o
   3  14  13        157.52        141.24        32.70 o
   4  14  13         29.79          3.79        23.22 o
  -3  -4  14          0.37         17.19        16.80 o
  -2  -4  14         19.95         21.46        22.51 o
  -1  -4  14         29.00         35.90        17.39 o
   0  -4  14        102.14        109.50        20.10 o
  -4  -3  14          4.36          2.83        16.74 o
  -3  -3  14         58.77         69.76        17.95 o
  -2  -3  14         27.92         33.25        15.52 o
  -1  -3  14         22.65         30.77        23.22 o
   0  -3  14         10.98         30.21        14.91 o
   1  -3  14          4.41          6.95        15.07 o
  -5  -2  14          4.69         18.01        19.43 o
  -4  -2  14          0.33         -6.16        20.38 o
  -3  -2  14        101.88        113.11        20.03 o
  -2  -2  14         31.89         57.37        28.67 o
  -1  -2  14          5.71         -4.15        13.91 o
   0  -2  14         13.58          2.18        14.40 o
   1  -2  14         48.41         53.34        34.84 o
   2  -2  14        116.07        157.09        24.88 o
  -5  -1  14         66.27         64.91        14.75 o
  -4  -1  14          0.76        -18.01        18.01 o
  -3  -1  14         90.95        129.42        20.62 o
  -2  -1  14         41.02         39.75        18.25 o
  -1  -1  14         38.82         24.85        13.63 o
   0  -1  14         39.33         37.62        11.82 o
   1  -1  14          7.92         28.51        13.40 o
   2  -1  14          8.86        -11.01        12.64 o
  -5   0  14         25.09         18.01        13.41 o
  -4   0  14          4.63         13.61        12.54 o
  -3   0  14          1.73         -1.66        12.40 o
  -2   0  14          6.86         18.18        12.87 o
  -1   0  14         83.98        102.14        15.92 o
   0   0  14        150.79        155.24        18.49 o
   1   0  14         25.96         26.86        13.32 o
   2   0  14          8.65         28.29        13.76 o
   3   0  14         99.40        121.33        22.75 o
   4   0  14        106.20        113.02        17.42 o
  -5   1  14         69.01         65.71        15.25 o
  -4   1  14         87.55         87.52        15.56 o
  -3   1  14        110.37        117.42        17.24 o
  -2   1  14          1.55        -22.75        22.75 o
  -1   1  14         26.42         43.97        30.57 o
   0   1  14        129.20        149.46        19.20 o
   1   1  14          2.40          9.75        12.68 o
   2   1  14         12.21         24.44        13.73 o
   3   1  14          0.14          7.22        12.72 o
   4   1  14         12.38          8.44        14.03 o
  -5   2  14         78.03         32.59        18.48 o
  -4   2  14          0.06          5.03        13.23 o
  -3   2  14         25.71         42.46        14.31 o
  -2   2  14         17.70         21.31        13.57 o
  -1   2  14         10.81         13.59        12.40 o
   0   2  14         80.39         83.41        15.48 o
   1   2  14        121.28        152.69        41.47 o
   2   2  14        396.06        442.77        33.65 o
   3   2  14         70.10        116.34        17.57 o
   4   2  14          8.25        -17.54        17.54 o
   5   2  14         92.94        111.57        18.60 o
  -5   3  14         97.49         92.83        17.20 o
  -4   3  14          2.89         -9.22        13.06 o
  -3   3  14         92.03         81.99        15.58 o
  -2   3  14        291.87        324.50        22.91 o
  -1   3  14         73.58         74.38        17.06 o
   0   3  14         36.05         23.11        13.42 o
   1   3  14         21.02         20.66        18.72 o
   2   3  14        147.36        171.64        20.14 o
   3   3  14          0.47         -2.61        13.07 o
   4   3  14          8.60         26.07        18.96 o
   5   3  14         25.27         18.76        16.57 o
  -5   4  14         20.02         -1.15        13.89 o
  -4   4  14          0.39         12.09        14.75 o
  -3   4  14         44.44         34.08        20.85 o
  -2   4  14          0.04         -7.11        13.07 o
  -1   4  14         36.98         23.90        13.02 o
   0   4  14         72.20         76.90        16.59 o
   1   4  14         17.15          9.48        12.30 o
   2   4  14         57.00         59.07        15.64 o
   3   4  14         74.60         97.39        16.59 o
   4   4  14        379.97        366.80        35.55 o
   5   4  14         60.50         72.10        22.99 o
  -5   5  14          2.91         -3.56        13.89 o
  -4   5  14         83.39         69.79        16.75 o
  -3   5  14        124.60        118.72        18.26 o
  -2   5  14         16.46         13.68        13.97 o
  -1   5  14        173.65        216.78        20.75 o
   0   5  14        300.89        299.68        22.19 o
   1   5  14        125.70        128.34        31.52 o
   2   5  14         59.65         92.19        35.31 o
   3   5  14         41.18         44.04        15.04 o
   4   5  14        101.49        104.75        25.59 o
   5   5  14          4.73         24.17        20.38 o
   6   5  14         14.83         18.68        16.23 o
  -5   6  14         28.09         19.43        25.59 o
  -4   6  14        155.23        151.47        20.77 o
  -3   6  14         22.08         35.05        16.08 o
  -2   6  14          4.83         10.89        16.11 o
  -1   6  14         13.36         -3.70        17.77 o
   0   6  14         24.07         31.15        15.03 o
   1   6  14         18.29          2.61        13.44 o
   2   6  14        358.28        388.22        25.11 o
   3   6  14         33.18         39.69        14.69 o
   4   6  14         45.60         47.87        23.70 o
   5   6  14         87.20         82.47        24.17 o
   6   6  14        234.26        264.67        26.13 o
  -4   7  14          6.64        -14.78        14.78 o
  -3   7  14         30.20         22.69        16.08 o
  -2   7  14        236.80        209.48        23.29 o
  -1   7  14         74.82         75.54        16.90 o
   0   7  14        145.29        189.45        38.39 o
   1   7  14         90.27         78.06        16.72 o
   2   7  14        346.20        352.01        25.36 o
   3   7  14         82.95        120.64        18.01 o
   4   7  14         60.86         73.95        19.20 o
   5   7  14         21.33         10.90        23.22 o
   6   7  14         31.35         36.93        16.59 o
  -4   8  14          1.90         14.27        16.72 o
  -3   8  14         24.40         24.27        16.59 o
  -2   8  14        130.13        127.29        20.11 o
  -1   8  14         18.03         15.92        19.91 o
   0   8  14         35.59         34.10        16.57 o
   1   8  14          1.25         -4.50        24.88 o
   2   8  14          1.94        -15.88        15.88 o
   3   8  14         49.53         49.49        15.37 o
   4   8  14        165.04        257.58        24.12 o
   5   8  14         72.55        104.75        27.96 o
   6   8  14          8.93         -0.15        16.33 o
  -4   9  14          9.85         17.50        17.77 o
  -3   9  14         41.19         58.25        27.49 o
  -2   9  14          8.94         24.66        16.57 o
  -1   9  14         48.75         36.63        16.41 o
   0   9  14        506.61        460.59        28.73 o
   1   9  14         89.89         67.60        25.83 o
   2   9  14        232.69        244.79        24.62 o
   3   9  14        132.23        123.02        27.73 o
   4   9  14         95.09        127.11        20.59 o
   5   9  14         95.23         91.95        27.49 o
   6   9  14          1.60         19.93        18.58 o
  -3  10  14         51.51         69.69        18.26 o
  -2  10  14          2.49         -1.57        15.41 o
  -1  10  14          0.92        -14.92        20.38 o
   0  10  14        121.07        122.95        20.41 o
   1  10  14          0.11        -14.42        19.91 o
   2  10  14         14.47          9.24        15.42 o
   3  10  14         11.45         22.64        31.99 o
   4  10  14          1.26          1.82        15.24 o
   5  10  14         22.90         -1.90        23.22 o
   6  10  14        122.86        154.70        23.41 o
  -2  11  14         23.28         46.24        20.85 o
  -1  11  14        126.01        117.31        21.33 o
   0  11  14         28.38         37.23        16.75 o
   1  11  14        106.98        112.24        19.01 o
   2  11  14        232.37        289.31        55.67 o
   3  11  14        164.06        120.20        17.95 o
   4  11  14         54.35         46.72        16.90 o
   5  11  14        111.82        113.75        28.91 o
  -1  12  14         47.35         30.33        26.07 o
   0  12  14          4.13         20.31        16.92 o
   1  12  14          4.02          4.04        15.18 o
   2  12  14         32.58         14.43        36.49 o
   3  12  14          2.80         -0.09        15.49 o
   4  12  14         37.97         26.78        17.76 o
   5  12  14         19.35         35.55        25.12 o
   0  13  14         71.27         46.45        27.96 o
   1  13  14        183.92        201.43        35.55 o
   2  13  14         43.26         36.02        27.02 o
   3  13  14         66.88         54.03        28.91 o
   4  13  14        143.24         99.06        29.39 o
  -2  -3  15          0.58         -0.32        16.33 o
  -1  -3  15         54.85         48.90        18.24 o
  -3  -2  15          1.73          2.84        21.80 o
  -2  -2  15          1.18         -3.79        21.80 o
  -1  -2  15          9.09         14.96        16.75 o
   0  -2  15         21.97         22.75        17.76 o
   1  -2  15         47.34         66.46        17.75 o
  -4  -1  15          6.95         18.05        13.39 o
  -3  -1  15         13.60         -1.37        13.27 o
  -2  -1  15         86.73         59.15        15.03 o
  -1  -1  15         88.17         93.80        16.93 o
   0  -1  15         28.18         37.44        22.75 o
   1  -1  15        101.59        126.07        28.44 o
   2  -1  15        111.65        208.07        33.18 o
  -4   0  15          4.00         26.64        14.78 o
  -3   0  15         69.93         44.79        20.38 o
  -2   0  15         56.72         55.12        19.20 o
  -1   0  15         19.11         16.12        26.54 o
   0   0  15          5.26         -8.06        33.65 o
   1   0  15         30.19         27.68        14.17 o
   2   0  15          5.63         15.05        21.09 o
   3   0  15         40.95         48.34        20.85 o
  -5   1  15         13.74         19.43        19.91 o
  -4   1  15         47.97         30.62        18.72 o
  -3   1  15          0.51         -3.79        14.03 o
  -2   1  15          1.02         -5.83        12.41 o
  -1   1  15         70.37         71.88        15.41 o
   0   1  15        166.94        158.06        32.23 o
   1   1  15        127.84        174.53        26.78 o
   2   1  15         53.93         94.91        22.75 o
   3   1  15         64.06         47.40        20.85 o
  -5   2  15         18.72         12.20        13.78 o
  -4   2  15         27.45         36.14        14.89 o
  -3   2  15         65.88         66.08        29.15 o
  -2   2  15         19.35          7.06        13.39 o
  -1   2  15        116.05        105.60        17.14 o
   0   2  15        139.63        116.23        23.93 o
   1   2  15         32.20         27.17        15.40 o
   2   2  15         55.46         82.33        16.38 o
   3   2  15         31.16         39.68        15.40 o
   4   2  15          0.47        -15.64        16.59 o
  -5   3  15          4.04         20.32        19.67 o
  -4   3  15          4.86          2.76        13.50 o
  -3   3  15          3.58         18.17        14.24 o
  -2   3  15         33.79         30.98        14.73 o
  -1   3  15         62.22         55.96        15.11 o
   0   3  15          9.67         27.96        15.17 o
   1   3  15        138.62        162.86        41.00 o
   2   3  15        234.58        262.28        22.87 o
   3   3  15        148.71        193.10        40.76 o
   4   3  15         31.39         69.20        23.22 o
  -5   4  15         13.62         17.82        15.03 o
  -4   4  15          7.76         -3.94        16.11 o
  -3   4  15         49.58         30.12        15.22 o
  -2   4  15        141.86        140.59        18.73 o
  -1   4  15        142.73        112.99        16.75 o
   0   4  15          4.78         11.44        13.69 o
   1   4  15        103.30        107.94        20.38 o
   2   4  15         64.26         89.35        25.12 o
   3   4  15          4.52          2.78        14.03 o
   4   4  15        139.95        231.29        33.18 o
   5   4  15          9.94         15.56        16.33 o
  -4   5  15         23.23         45.25        16.38 o
  -3   5  15          0.81          0.24        15.08 o
  -2   5  15          3.22         -4.77        14.40 o
  -1   5  15         41.26         67.06        15.66 o
   0   5  15         90.98        102.71        17.39 o
   1   5  15        121.08        131.80        22.28 o
   2   5  15         56.14         64.91        15.49 o
   3   5  15         75.99         68.00        17.09 o
   4   5  15        193.47        175.84        31.28 o
   5   5  15         80.81         53.56        23.70 o
  -4   6  15         90.04         75.36        22.28 o
  -3   6  15        103.00        108.54        24.41 o
  -2   6  15         48.47         46.45        16.59 o
  -1   6  15         91.85         73.92        16.57 o
   0   6  15        407.09        480.60        28.73 o
   1   6  15        120.80        119.77        31.99 o
   2   6  15         13.15         20.03        17.30 o
   3   6  15         31.33         21.73        17.06 o
   4   6  15         21.57         36.97        24.17 o
   5   6  15          0.24         -1.42        19.91 o
  -4   7  15         48.29         56.91        18.08 o
  -3   7  15         10.07          7.38        16.23 o
  -2   7  15          4.15         -2.37        15.75 o
  -1   7  15          6.14         10.18        15.56 o
   0   7  15          4.32         30.57        16.83 o
   1   7  15         78.37         96.94        17.99 o
   2   7  15        135.61        140.37        38.86 o
   3   7  15        159.89        239.83        30.55 o
   4   7  15         64.25         48.82        24.65 o
   5   7  15         36.97         11.38        23.70 o
  -3   8  15         55.28         27.28        22.28 o
  -2   8  15        220.37        241.06        25.13 o
  -1   8  15        129.33        170.99        21.61 o
   0   8  15        154.60        159.71        21.11 o
   1   8  15         49.88         61.02        16.97 o
   2   8  15        315.10        411.87        57.82 o
   3   8  15         78.30         76.54        17.95 o
   4   8  15          3.68        -15.56        15.56 o
   5   8  15          1.46        -20.38        20.38 o
  -3   9  15          1.94        -12.27        16.57 o
  -2   9  15        111.02         97.99        22.51 o
  -1   9  15          0.54         30.72        17.00 o
   0   9  15          6.99          4.66        20.62 o
   1   9  15         62.76         47.89        16.85 o
   2   9  15          6.43         31.25        17.00 o
   3   9  15        126.21        119.48        19.50 o
   4   9  15        197.87        217.52        42.87 o
   5   9  15         94.79         74.41        27.96 o
  -2  10  15          0.87          4.69        17.14 o
  -1  10  15        111.15        116.40        21.45 o
   0  10  15        207.39        195.75        32.23 o
   1  10  15        208.64        239.16        24.83 o
   2  10  15         75.92         75.58        19.27 o
   3  10  15         44.93         71.40        18.01 o
   4  10  15         84.51         84.68        19.55 o
   5  10  15         46.58         12.32        24.65 o
  -1  11  15          0.43        -16.25        20.62 o
   0  11  15        115.08         66.21        22.75 o
   1  11  15          5.41        -22.66        37.21 o
   2  11  15         12.16          1.10        16.08 o
   3  11  15         24.55         19.12        16.13 o
   4  11  15          4.34         -2.27        15.92 o
   0  12  15          1.48         -3.73        16.33 o
   1  12  15         54.70         55.21        17.57 o
   2  12  15        140.20        146.68        22.42 o
   3  12  15        103.15        140.04        47.63 o
   4  12  15         66.83         89.92        20.77 o
   2  13  15         24.27         21.33        27.49 o
  -2  -1  16          1.67         -9.48        20.38 o
  -1  -1  16          2.89         23.70        22.28 o
   0  -1  16          2.96          8.53        22.75 o
  -3   0  16         35.07         18.25        18.72 o
  -2   0  16         65.38         85.82        45.74 o
  -1   0  16         39.86         20.16        13.21 o
   0   0  16          7.41         16.39        16.59 o
   1   0  16         97.14         77.96        15.79 o
  -3   1  16         37.92         21.88        30.81 o
  -2   1  16         38.26         22.48        14.22 o
  -1   1  16          6.23        -13.02        13.02 o
   0   1  16         17.88          8.25        14.10 o
   1   1  16          0.05         10.44        33.65 o
   2   1  16          0.16          4.19        14.78 o
  -4   2  16         34.30         28.20        15.04 o
  -3   2  16          6.05          0.60        19.43 o
  -2   2  16          0.91         -3.86        24.41 o
  -1   2  16         90.57         95.61        17.39 o
   0   2  16        129.51        168.31        27.49 o
   1   2  16         46.72         66.63        16.97 o
   2   2  16          1.55         -0.27        13.73 o
   3   2  16        100.55        153.09        28.44 o
  -4   3  16        152.01         98.54        18.21 o
  -3   3  16         37.82         59.17        22.04 o
  -2   3  16         14.27         19.33        15.04 o
  -1   3  16         76.52         48.74        15.74 o
   0   3  16         47.45         46.22        15.15 o
   1   3  16         21.59         17.56        15.18 o
   2   3  16         27.16         26.64        23.22 o
   3   3  16          0.38          1.90        14.22 o
  -4   4  16         23.15         -9.32        21.33 o
  -3   4  16          4.01         18.04        15.41 o
  -2   4  16         50.30         48.34        17.54 o
  -1   4  16         24.49          8.99        21.57 o
   0   4  16          1.96         11.63        28.91 o
   1   4  16         87.06         64.38        16.25 o
   2   4  16        262.45        281.45        29.86 o
   3   4  16         55.95         47.79        16.72 o
   4   4  16         11.46        -15.17        23.22 o
  -3   5  16         46.01         39.31        17.42 o
  -2   5  16        174.94        163.38        21.61 o
  -1   5  16         54.00         46.21        16.09 o
   0   5  16          7.64          0.95        20.14 o
   1   5  16         51.82         58.11        16.11 o
   2   5  16         47.49         39.74        15.66 o
   3   5  16         10.57         29.01        15.85 o
   4   5  16         47.88         13.27        25.12 o
  -3   6  16          2.34        -11.38        16.42 o
  -2   6  16         14.48         24.41        16.42 o
  -1   6  16          0.42          6.22        15.92 o
   0   6  16         82.21         68.98        20.85 o
   1   6  16         66.81         61.93        16.28 o
   2   6  16          7.92        -13.97        13.97 o
   3   6  16         43.94         43.51        16.13 o
   4   6  16        290.07        346.42        40.76 o
  -3   7  16         52.13         92.51        27.96 o
  -2   7  16          5.85         25.06        42.18 o
  -1   7  16         31.20         26.30        29.86 o
   0   7  16        247.80        306.26        26.63 o
   1   7  16          9.49          2.84        16.11 o
   2   7  16          9.03         27.41        16.72 o
   3   7  16         22.50         28.26        15.52 o
   4   7  16         43.99         62.56        26.54 o
  -3   8  16          0.17          7.69        18.01 o
  -2   8  16          0.28         -7.02        17.26 o
  -1   8  16         18.94          2.39        17.05 o
   0   8  16         13.25         12.82        16.67 o
   1   8  16         32.65         24.59        16.80 o
   2   8  16         92.58         61.30        19.43 o
   3   8  16        116.04        114.80        42.42 o
   4   8  16         10.57        -19.43        22.75 o
  -2   9  16        135.24        150.58        23.48 o
  -1   9  16        160.00        150.18        22.62 o
   0   9  16          3.01         -4.13        17.06 o
   1   9  16         55.65         43.67        18.21 o
   2   9  16        225.74        288.63        26.59 o
   3   9  16          4.20         15.86        15.94 o
   4   9  16         14.21        -22.75        22.75 o
  -1  10  16          0.20          2.18        18.58 o
   0  10  16          9.45         22.80        17.54 o
   1  10  16         42.58         33.14        18.88 o
   2  10  16          6.65        -22.56        25.83 o
   3  10  16         14.66         26.47        17.31 o
   4  10  16        125.77        132.09        30.33 o
   0  11  16        150.97        189.12        24.63 o
   1  11  16        171.71        170.42        23.35 o
   2  11  16         13.82         19.90        18.40 o
   3  11  16         20.20          8.72        22.04 o
  -2   2  17         24.80         45.97        16.72 o
  -1   2  17          5.17         -5.24        13.63 o
   0   2  17         15.65         19.15        14.73 o
   1   2  17          1.97         -1.46        12.86 o
  -2   3  17          7.54          8.22        14.55 o
  -1   3  17         47.65         48.50        16.90 o
   0   3  17        134.39        154.13        20.37 o
   1   3  17         22.03          3.49        15.90 o
   2   3  17          7.96          0.15        25.36 o
  -2   4  17          0.70        -12.17        24.41 o
  -1   4  17         12.82          0.50        15.41 o
   0   4  17         53.88         68.85        17.19 o
   1   4  17          1.70          5.35        15.83 o
   2   4  17         28.00         -3.79        14.01 o
  -2   5  17        148.62        101.07        29.62 o
  -1   5  17          1.25        -13.00        15.22 o
   0   5  17         52.62         29.73        16.38 o
   1   5  17         93.44         80.39        18.58 o
   2   5  17        244.24        305.72        67.99 o
   3   5  17         22.87         -2.81        15.90 o
  -2   6  17         96.57         78.25        19.67 o
  -1   6  17         47.71         37.58        17.57 o
   0   6  17         18.33         12.45        16.60 o
   1   6  17          3.04         10.73        25.83 o
   2   6  17        104.34        126.32        20.04 o
   3   6  17          3.99         -1.84        16.08 o
  -2   7  17         13.50         10.43        17.43 o
  -1   7  17          7.69        -26.78        26.78 o
   0   7  17        196.24        229.96        25.44 o
   1   7  17          6.41         34.88        16.51 o
   2   7  17         71.22        102.31        35.55 o
   3   7  17         79.32         70.45        18.21 o
  -1   8  17         76.97         55.43        19.76 o
   0   8  17         99.56        151.22        23.43 o
   1   8  17         70.08         63.27        20.85 o
   2   8  17         14.29         35.15        19.02 o
   3   8  17          1.99        -15.45        15.45 o
  -1   9  17          0.55        -17.20        17.20 o
   0   9  17          5.01         -3.32        17.76 o
   1   9  17         13.06         17.90        17.54 o
   2   9  17        153.64        147.18        41.23 o
   3   9  17         12.54         16.06        17.72 o
   1  10  17         77.48         83.61        29.15 o
   2  10  17        132.07        126.69        23.10 o
                                                
